# Supplementary material for: Emergence of sliding ferroelectricity in naturally parallel-stacked multilayer ReSe2 semiconductor
Source: Nat Commun. 2025 Jul 9;16:6313. doi: 10.1038/s41467-025-61756-4 (PMC12238609; doi:10.1038/s41467-025-61756-4)
Supplement: Supplementary file 4 — Source data [file 41467_2025_61756_MOESM4_ESM.xlsx]

## Sheet: Fig.1d
300.24	0.51249	300.24	0.63649	300.24	0.68874	300.24	0.827
300.627	0.51227	300.627	0.63624	300.627	0.68845	300.627	0.82668
301.014	0.512	301.014	0.63597	301.014	0.68817	301.014	0.82636
301.401	0.51169	301.401	0.63571	301.401	0.68788	301.401	0.82604
301.788	0.51136	301.788	0.63547	301.788	0.6876	301.788	0.82574
302.174	0.511	302.174	0.63524	302.174	0.68733	302.174	0.82547
302.561	0.51063	302.561	0.63504	302.561	0.68707	302.561	0.82521
302.948	0.51025	302.948	0.63485	302.948	0.68683	302.948	0.82499
303.335	0.50986	303.335	0.63467	303.335	0.68662	303.335	0.82479
303.722	0.50946	303.722	0.6345	303.722	0.68642	303.722	0.8246
304.109	0.50905	304.109	0.63431	304.109	0.68623	304.109	0.82442
304.496	0.50865	304.496	0.6341	304.496	0.68605	304.496	0.82425
304.883	0.50826	304.883	0.63385	304.883	0.68586	304.883	0.82408
305.27	0.50788	305.27	0.63357	305.27	0.68567	305.27	0.82389
305.657	0.50753	305.657	0.63324	305.657	0.68545	305.657	0.8237
306.044	0.50719	306.044	0.63288	306.044	0.68521	306.044	0.82349
306.431	0.50686	306.431	0.63247	306.431	0.68496	306.431	0.82326
306.818	0.50654	306.818	0.63204	306.818	0.68468	306.818	0.82302
307.205	0.50622	307.205	0.63159	307.205	0.68439	307.205	0.82277
307.592	0.50589	307.592	0.63114	307.592	0.68408	307.592	0.82251
307.979	0.50555	307.979	0.6307	307.979	0.68375	307.979	0.82224
308.366	0.5052	308.366	0.63029	308.366	0.68341	308.366	0.82197
308.753	0.50484	308.753	0.62991	308.753	0.68305	308.753	0.8217
309.14	0.50448	309.14	0.62957	309.14	0.68268	309.14	0.82143
309.528	0.50413	309.528	0.62927	309.528	0.6823	309.528	0.82118
309.915	0.50379	309.915	0.62902	309.915	0.68193	309.915	0.82094
310.302	0.50348	310.302	0.62881	310.302	0.68156	310.302	0.82073
310.689	0.50321	310.689	0.62862	310.689	0.68121	310.689	0.82053
311.077	0.50297	311.077	0.62844	311.077	0.68088	311.077	0.82036
311.464	0.50277	311.464	0.62826	311.464	0.68057	311.464	0.82021
311.851	0.50261	311.851	0.62805	311.851	0.6803	311.851	0.82008
312.238	0.50247	312.238	0.62781	312.238	0.68006	312.238	0.81996
312.626	0.50233	312.626	0.62751	312.626	0.67984	312.626	0.81984
313.013	0.50218	313.013	0.62717	313.013	0.67966	313.013	0.81971
313.401	0.502	313.401	0.62679	313.401	0.67949	313.401	0.81956
313.788	0.50177	313.788	0.62639	313.788	0.67934	313.788	0.81939
314.175	0.50149	314.175	0.62598	314.175	0.6792	314.175	0.81919
314.563	0.50116	314.563	0.6256	314.563	0.67907	314.563	0.81898
314.95	0.5008	314.95	0.62525	314.95	0.67893	314.95	0.81874
315.338	0.50041	315.338	0.62494	315.338	0.67879	315.338	0.81849
315.725	0.50001	315.725	0.62468	315.725	0.67863	315.725	0.81824
316.113	0.49963	316.113	0.62447	316.113	0.67846	316.113	0.81797
316.5	0.49927	316.5	0.6243	316.5	0.67827	316.5	0.8177
316.888	0.49895	316.888	0.62416	316.888	0.67806	316.888	0.81742
317.275	0.49867	317.275	0.62405	317.275	0.67785	317.275	0.81713
317.663	0.49844	317.663	0.62395	317.663	0.67764	317.663	0.81683
318.051	0.49823	318.051	0.62386	318.051	0.67744	318.051	0.81652
318.438	0.49804	318.438	0.62377	318.438	0.67726	318.438	0.81623
318.826	0.49784	318.826	0.62367	318.826	0.67709	318.826	0.81596
319.214	0.49762	319.214	0.62356	319.214	0.67693	319.214	0.81572
319.601	0.49736	319.601	0.62343	319.601	0.67677	319.601	0.81552
319.989	0.49705	319.989	0.62327	319.989	0.67659	319.989	0.81535
320.377	0.49669	320.377	0.62309	320.377	0.67638	320.377	0.81521
320.764	0.49629	320.764	0.62286	320.764	0.67614	320.764	0.81509
321.152	0.49585	321.152	0.62259	321.152	0.67586	321.152	0.81497
321.54	0.49538	321.54	0.62228	321.54	0.67553	321.54	0.81485
321.928	0.49492	321.928	0.62193	321.928	0.67516	321.928	0.8147
322.316	0.49446	322.316	0.62153	322.316	0.67478	322.316	0.81452
322.703	0.49403	322.703	0.62111	322.703	0.6744	322.703	0.81432
323.091	0.49363	323.091	0.62067	323.091	0.67403	323.091	0.8141
323.479	0.49327	323.479	0.62024	323.479	0.6737	323.479	0.81387
323.867	0.49294	323.867	0.61981	323.867	0.67342	323.867	0.81364
324.255	0.49265	324.255	0.61942	324.255	0.67318	324.255	0.81343
324.643	0.49238	324.643	0.61906	324.643	0.67297	324.643	0.81324
325.031	0.49213	325.031	0.61874	325.031	0.6728	325.031	0.81308
325.419	0.49187	325.419	0.61845	325.419	0.67263	325.419	0.81295
325.807	0.49162	325.807	0.61819	325.807	0.67246	325.807	0.81286
326.195	0.49135	326.195	0.61793	326.195	0.67228	326.195	0.81279
326.583	0.49107	326.583	0.61767	326.583	0.6721	326.583	0.81274
326.971	0.49078	326.971	0.61739	326.971	0.6719	326.971	0.8127
327.359	0.49049	327.359	0.61709	327.359	0.67171	327.359	0.81265
327.747	0.4902	327.747	0.61677	327.747	0.6715	327.747	0.8126
328.135	0.48992	328.135	0.61641	328.135	0.67129	328.135	0.81253
328.523	0.48963	328.523	0.61602	328.523	0.67106	328.523	0.81242
328.911	0.48934	328.911	0.6156	328.911	0.67081	328.911	0.81227
329.3	0.48903	329.3	0.61517	329.3	0.67053	329.3	0.81208
329.688	0.48869	329.688	0.61473	329.688	0.67023	329.688	0.81186
330.076	0.48831	330.076	0.61429	330.076	0.66989	330.076	0.8116
330.464	0.48789	330.464	0.61388	330.464	0.66954	330.464	0.81133
330.853	0.48742	330.853	0.61349	330.853	0.66919	330.853	0.81103
331.241	0.48693	331.241	0.61314	331.241	0.66884	331.241	0.81073
331.629	0.48642	331.629	0.61283	331.629	0.66851	331.629	0.81043
332.017	0.4859	332.017	0.61257	332.017	0.6682	332.017	0.81014
332.406	0.48541	332.406	0.61235	332.406	0.66794	332.406	0.80986
332.794	0.48494	332.794	0.61216	332.794	0.66772	332.794	0.80958
333.182	0.4845	333.182	0.61199	333.182	0.66754	333.182	0.80932
333.571	0.48409	333.571	0.61182	333.571	0.6674	333.571	0.80908
333.959	0.48371	333.959	0.61162	333.959	0.66728	333.959	0.80884
334.348	0.48333	334.348	0.61139	334.348	0.66715	334.348	0.80861
334.736	0.48296	334.736	0.61112	334.736	0.66699	334.736	0.80839
335.124	0.48259	335.124	0.61079	335.124	0.66678	335.124	0.80816
335.513	0.4822	335.513	0.61041	335.513	0.6665	335.513	0.80793
335.901	0.4818	335.901	0.60998	335.901	0.66616	335.901	0.8077
336.29	0.48137	336.29	0.60953	336.29	0.66575	336.29	0.80746
336.678	0.48093	336.678	0.60906	336.678	0.6653	336.678	0.80721
337.067	0.48047	337.067	0.60858	337.067	0.66481	337.067	0.80697
337.455	0.48	337.455	0.60811	337.455	0.66431	337.455	0.80674
337.844	0.47952	337.844	0.60764	337.844	0.66381	337.844	0.80652
338.233	0.47904	338.233	0.60718	338.233	0.66332	338.233	0.80629
338.621	0.47857	338.621	0.60672	338.621	0.66284	338.621	0.80607
339.01	0.4781	339.01	0.60626	339.01	0.66238	339.01	0.80583
339.399	0.47766	339.399	0.60578	339.399	0.66192	339.399	0.80559
339.787	0.47722	339.787	0.60527	339.787	0.66146	339.787	0.80532
340.176	0.4768	340.176	0.60475	340.176	0.66101	340.176	0.80505
340.565	0.47638	340.565	0.6042	340.565	0.66056	340.565	0.80476
340.953	0.47595	340.953	0.60364	340.953	0.66012	340.953	0.80447
341.342	0.4755	341.342	0.60309	341.342	0.65969	341.342	0.80417
341.731	0.47504	341.731	0.60256	341.731	0.65928	341.731	0.80388
342.12	0.47455	342.12	0.60206	342.12	0.65889	342.12	0.8036
342.508	0.47405	342.508	0.60158	342.508	0.65852	342.508	0.80332
342.897	0.47353	342.897	0.60114	342.897	0.65817	342.897	0.80305
343.286	0.473	343.286	0.60072	343.286	0.65784	343.286	0.80278
343.675	0.47245	343.675	0.60032	343.675	0.65751	343.675	0.80251
344.064	0.47189	344.064	0.59992	344.064	0.65717	344.064	0.80222
344.453	0.47133	344.453	0.59951	344.453	0.65681	344.453	0.80193
344.842	0.47077	344.842	0.59911	344.842	0.65643	344.842	0.80163
345.231	0.47023	345.231	0.59869	345.231	0.65603	345.231	0.80132
345.62	0.4697	345.62	0.59826	345.62	0.65562	345.62	0.80101
346.008	0.4692	346.008	0.59782	346.008	0.65521	346.008	0.80071
346.397	0.46872	346.397	0.59737	346.397	0.65482	346.397	0.80042
346.787	0.46828	346.787	0.59691	346.787	0.65446	346.787	0.80013
347.176	0.46787	347.176	0.59644	347.176	0.65412	347.176	0.79986
347.565	0.46748	347.565	0.59599	347.565	0.6538	347.565	0.79961
347.954	0.46711	347.954	0.59556	347.954	0.65352	347.954	0.79937
348.343	0.46675	348.343	0.59516	348.343	0.65325	348.343	0.79916
348.732	0.46641	348.732	0.59481	348.732	0.653	348.732	0.79898
349.121	0.46607	349.121	0.59452	349.121	0.65278	349.121	0.79883
349.51	0.46574	349.51	0.59427	349.51	0.65257	349.51	0.79872
349.899	0.46542	349.899	0.59405	349.899	0.65238	349.899	0.79863
350.288	0.4651	350.288	0.59387	350.288	0.65221	350.288	0.79855
350.678	0.46478	350.678	0.59369	350.678	0.65205	350.678	0.79847
351.067	0.46446	351.067	0.59352	351.067	0.6519	351.067	0.79837
351.456	0.46413	351.456	0.59333	351.456	0.65174	351.456	0.79824
351.845	0.4638	351.845	0.59311	351.845	0.65157	351.845	0.79809
352.235	0.46347	352.235	0.59285	352.235	0.65138	352.235	0.7979
352.624	0.46313	352.624	0.59255	352.624	0.65119	352.624	0.79769
353.013	0.46279	353.013	0.59219	353.013	0.65097	353.013	0.79748
353.402	0.46244	353.402	0.59179	353.402	0.65075	353.402	0.79728
353.792	0.4621	353.792	0.59136	353.792	0.6505	353.792	0.79709
354.181	0.46176	354.181	0.5909	354.181	0.65024	354.181	0.79692
354.571	0.46141	354.571	0.59044	354.571	0.64996	354.571	0.79678
354.96	0.46107	354.96	0.58999	354.96	0.64966	354.96	0.79666
355.349	0.46073	355.349	0.58957	355.349	0.64933	355.349	0.79657
355.739	0.4604	355.739	0.58919	355.739	0.64898	355.739	0.79649
356.128	0.46008	356.128	0.58886	356.128	0.64862	356.128	0.79643
356.518	0.4598	356.518	0.58858	356.518	0.64826	356.518	0.79638
356.907	0.45953	356.907	0.58834	356.907	0.64791	356.907	0.79634
357.297	0.45931	357.297	0.58813	357.297	0.64761	357.297	0.79631
357.686	0.45912	357.686	0.58796	357.686	0.64736	357.686	0.79627
358.076	0.45896	358.076	0.58782	358.076	0.64716	358.076	0.79623
358.465	0.45885	358.465	0.58769	358.465	0.64703	358.465	0.79618
358.855	0.45877	358.855	0.58758	358.855	0.64694	358.855	0.79612
359.245	0.45874	359.245	0.58748	359.245	0.64689	359.245	0.79606
359.634	0.45874	359.634	0.58739	359.634	0.64687	359.634	0.79601
360.024	0.45876	360.024	0.58732	360.024	0.64686	360.024	0.79598
360.413	0.4588	360.413	0.58726	360.413	0.64684	360.413	0.79595
360.803	0.45883	360.803	0.58722	360.803	0.64682	360.803	0.79594
361.193	0.45886	361.193	0.58718	361.193	0.64679	361.193	0.79593
361.582	0.45885	361.582	0.58716	361.582	0.64675	361.582	0.79593
361.972	0.45882	361.972	0.58715	361.972	0.6467	361.972	0.79593
362.362	0.45875	362.362	0.58713	362.362	0.64666	362.362	0.79592
362.752	0.45865	362.752	0.58712	362.752	0.64661	362.752	0.79591
363.141	0.45852	363.141	0.58709	363.141	0.64658	363.141	0.7959
363.531	0.45838	363.531	0.58706	363.531	0.64656	363.531	0.79589
363.921	0.45822	363.921	0.58702	363.921	0.64657	363.921	0.7959
364.311	0.45807	364.311	0.587	364.311	0.64661	364.311	0.79591
364.701	0.45795	364.701	0.58699	364.701	0.64668	364.701	0.79594
365.091	0.45785	365.091	0.58702	365.091	0.64679	365.091	0.79599
365.481	0.45781	365.481	0.58709	365.481	0.64694	365.481	0.79604
365.87	0.45782	365.87	0.58721	365.87	0.64711	365.87	0.79612
366.26	0.45788	366.26	0.58738	366.26	0.64731	366.26	0.7962
366.65	0.45798	366.65	0.5876	366.65	0.64752	366.65	0.79631
367.04	0.45812	367.04	0.58785	367.04	0.64772	367.04	0.79643
367.43	0.45827	367.43	0.58811	367.43	0.64791	367.43	0.79657
367.82	0.45842	367.82	0.58836	367.82	0.64808	367.82	0.79673
368.21	0.45854	368.21	0.58859	368.21	0.64824	368.21	0.79691
368.6	0.45863	368.6	0.58878	368.6	0.64837	368.6	0.7971
368.99	0.45869	368.99	0.58894	368.99	0.6485	368.99	0.79729
369.38	0.45873	369.38	0.58906	369.38	0.64861	369.38	0.79747
369.771	0.45876	369.771	0.58915	369.771	0.64871	369.771	0.79765
370.161	0.45879	370.161	0.58922	370.161	0.6488	370.161	0.79781
370.551	0.45883	370.551	0.58927	370.551	0.64888	370.551	0.79795
370.941	0.45889	370.941	0.58932	370.941	0.64895	370.941	0.79809
371.331	0.45897	371.331	0.58936	371.331	0.64901	371.331	0.79822
371.721	0.45907	371.721	0.5894	371.721	0.64908	371.721	0.79834
372.111	0.45918	372.111	0.58945	372.111	0.64915	372.111	0.79846
372.502	0.45928	372.502	0.58951	372.502	0.64923	372.502	0.79858
372.892	0.45938	372.892	0.58958	372.892	0.64932	372.892	0.79871
373.282	0.45948	373.282	0.58965	373.282	0.64943	373.282	0.79885
373.672	0.45957	373.672	0.58973	373.672	0.64954	373.672	0.799
374.063	0.45966	374.063	0.58981	374.063	0.64967	374.063	0.79915
374.453	0.45977	374.453	0.58989	374.453	0.64981	374.453	0.79933
374.843	0.45989	374.843	0.58998	374.843	0.64996	374.843	0.79951
375.234	0.46004	375.234	0.59009	375.234	0.65014	375.234	0.79971
375.624	0.4602	375.624	0.59023	375.624	0.65035	375.624	0.79993
376.014	0.46038	376.014	0.59041	376.014	0.65058	376.014	0.80015
376.405	0.46056	376.405	0.59063	376.405	0.65083	376.405	0.80038
376.795	0.46074	376.795	0.59089	376.795	0.65111	376.795	0.80062
377.186	0.46091	377.186	0.5912	377.186	0.65139	377.186	0.80085
377.576	0.46108	377.576	0.59153	377.576	0.65169	377.576	0.80108
377.967	0.46126	377.967	0.59187	377.967	0.652	377.967	0.80131
378.357	0.46146	378.357	0.5922	378.357	0.65233	378.357	0.80154
378.748	0.46168	378.748	0.59251	378.748	0.65266	378.748	0.80177
379.138	0.46192	379.138	0.5928	379.138	0.653	379.138	0.802
379.529	0.46217	379.529	0.59306	379.529	0.65334	379.529	0.80223
379.919	0.46242	379.919	0.59331	379.919	0.65366	379.919	0.80246
380.31	0.46265	380.31	0.59354	380.31	0.65396	380.31	0.80268
380.7	0.46286	380.7	0.59376	380.7	0.65421	380.7	0.80288
381.091	0.46304	381.091	0.59397	381.091	0.65442	381.091	0.80306
381.482	0.46319	381.482	0.59418	381.482	0.65458	381.482	0.80322
381.872	0.46332	381.872	0.59437	381.872	0.65471	381.872	0.80335
382.263	0.46342	382.263	0.59455	382.263	0.65482	382.263	0.80347
382.654	0.4635	382.654	0.5947	382.654	0.65492	382.654	0.80357
383.044	0.46356	383.044	0.59482	383.044	0.65503	383.044	0.80366
383.435	0.46362	383.435	0.59491	383.435	0.65514	383.435	0.80376
383.826	0.46366	383.826	0.59498	383.826	0.65527	383.826	0.80387
384.216	0.4637	384.216	0.59504	384.216	0.65542	384.216	0.804
384.607	0.46374	384.607	0.59509	384.607	0.65557	384.607	0.80415
384.998	0.4638	384.998	0.59516	384.998	0.65574	384.998	0.80432
385.389	0.46387	385.389	0.59526	385.389	0.65591	385.389	0.80452
385.78	0.46396	385.78	0.5954	385.78	0.65609	385.78	0.80474
386.17	0.46409	386.17	0.59559	386.17	0.65629	386.17	0.80498
386.561	0.46424	386.561	0.59581	386.561	0.65649	386.561	0.80523
386.952	0.46441	386.952	0.59606	386.952	0.65671	386.952	0.80547
387.343	0.46461	387.343	0.59634	387.343	0.65693	387.343	0.8057
387.734	0.46481	387.734	0.59661	387.734	0.65715	387.734	0.80591
388.125	0.465	388.125	0.59688	388.125	0.65735	388.125	0.8061
388.516	0.46518	388.516	0.59713	388.516	0.65754	388.516	0.80626
388.907	0.46534	388.907	0.59734	388.907	0.65769	388.907	0.80639
389.298	0.46548	389.298	0.59752	389.298	0.6578	389.298	0.8065
389.689	0.46558	389.689	0.59766	389.689	0.65788	389.689	0.80659
390.08	0.46567	390.08	0.59777	390.08	0.65794	390.08	0.80667
390.471	0.46574	390.471	0.59786	390.471	0.65799	390.471	0.80675
390.862	0.46582	390.862	0.59795	390.862	0.65805	390.862	0.80684
391.253	0.4659	391.253	0.59804	391.253	0.65815	391.253	0.80695
391.644	0.466	391.644	0.59817	391.644	0.6583	391.644	0.80708
392.035	0.46613	392.035	0.59833	392.035	0.6585	392.035	0.80724
392.426	0.46627	392.426	0.59852	392.426	0.65875	392.426	0.80741
392.817	0.46642	392.817	0.59874	392.817	0.65901	392.817	0.80758
393.209	0.46657	393.209	0.59896	393.209	0.65927	393.209	0.80775
393.6	0.46671	393.6	0.59917	393.6	0.65951	393.6	0.8079
393.991	0.46682	393.991	0.59934	393.991	0.65972	393.991	0.80804
394.382	0.4669	394.382	0.59947	394.382	0.65989	394.382	0.80817
394.774	0.46695	394.774	0.59955	394.774	0.66002	394.774	0.80829
395.165	0.46696	395.165	0.5996	395.165	0.66013	395.165	0.80842
395.556	0.46695	395.556	0.59962	395.556	0.66022	395.556	0.80856
395.947	0.46694	395.947	0.59965	395.947	0.66031	395.947	0.80871
396.339	0.46694	396.339	0.59968	396.339	0.66042	396.339	0.80888
396.73	0.46696	396.73	0.59974	396.73	0.66054	396.73	0.80904
397.121	0.46702	397.121	0.59983	397.121	0.66069	397.121	0.80922
397.513	0.46712	397.513	0.59994	397.513	0.66085	397.513	0.80938
397.904	0.46723	397.904	0.60007	397.904	0.66103	397.904	0.80955
398.295	0.46735	398.295	0.60021	398.295	0.66121	398.295	0.80971
398.687	0.46747	398.687	0.60035	398.687	0.6614	398.687	0.80987
399.078	0.46756	399.078	0.60048	399.078	0.66157	399.078	0.81003
399.47	0.46763	399.47	0.60061	399.47	0.66173	399.47	0.81018
399.861	0.46767	399.861	0.60073	399.861	0.66187	399.861	0.81033
400.253	0.4677	400.253	0.60084	400.253	0.66199	400.253	0.81047
400.644	0.46771	400.644	0.60096	400.644	0.66209	400.644	0.8106
401.036	0.46773	401.036	0.60109	401.036	0.66218	401.036	0.81074
401.427	0.46775	401.427	0.60124	401.427	0.66227	401.427	0.81088
401.819	0.46779	401.819	0.60141	401.819	0.66236	401.819	0.81103
402.21	0.46785	402.21	0.6016	402.21	0.66247	402.21	0.81119
402.602	0.46793	402.602	0.60182	402.602	0.66259	402.602	0.81136
402.993	0.46802	402.993	0.60204	402.993	0.66272	402.993	0.81153
403.385	0.46814	403.385	0.60226	403.385	0.66286	403.385	0.81169
403.777	0.46826	403.777	0.60246	403.777	0.66299	403.777	0.81184
404.168	0.4684	404.168	0.60263	404.168	0.66311	404.168	0.81198
404.56	0.46854	404.56	0.60274	404.56	0.66322	404.56	0.81208
404.952	0.46867	404.952	0.60281	404.952	0.6633	404.952	0.81217
405.343	0.4688	405.343	0.60282	405.343	0.66337	405.343	0.81224
405.735	0.46891	405.735	0.60278	405.735	0.66341	405.735	0.81229
406.127	0.46899	406.127	0.60269	406.127	0.66344	406.127	0.81233
406.519	0.46905	406.519	0.60256	406.519	0.66346	406.519	0.81236
406.91	0.46907	406.91	0.60242	406.91	0.66347	406.91	0.81238
407.302	0.46906	407.302	0.60227	407.302	0.66347	407.302	0.81239
407.694	0.46901	407.694	0.60213	407.694	0.66347	407.694	0.8124
408.086	0.46894	408.086	0.60204	408.086	0.66346	408.086	0.8124
408.478	0.46885	408.478	0.60199	408.478	0.66346	408.478	0.81239
408.869	0.46874	408.869	0.602	408.869	0.66347	408.869	0.81238
409.261	0.46863	409.261	0.60206	409.261	0.66349	409.261	0.81239
409.653	0.46853	409.653	0.60218	409.653	0.66353	409.653	0.81241
410.045	0.46844	410.045	0.60233	410.045	0.6636	410.045	0.81245
410.437	0.46838	410.437	0.60251	410.437	0.6637	410.437	0.81251
410.829	0.46833	410.829	0.60271	410.829	0.66384	410.829	0.81259
411.221	0.46832	411.221	0.60291	411.221	0.664	411.221	0.81269
411.613	0.46834	411.613	0.60311	411.613	0.66417	411.613	0.8128
412.005	0.46838	412.005	0.6033	412.005	0.66435	412.005	0.81291
412.397	0.46844	412.397	0.60349	412.397	0.66452	412.397	0.81302
412.789	0.46852	412.789	0.60366	412.789	0.66466	412.789	0.81311
413.181	0.46861	413.181	0.6038	413.181	0.66478	413.181	0.81319
413.573	0.46869	413.573	0.60391	413.573	0.66485	413.573	0.81327
413.965	0.46878	413.965	0.60398	413.965	0.66489	413.965	0.81334
414.357	0.46886	414.357	0.60402	414.357	0.6649	414.357	0.8134
414.749	0.46892	414.749	0.60402	414.749	0.66488	414.749	0.81346
415.142	0.46898	415.142	0.604	415.142	0.66483	415.142	0.81352
415.534	0.46902	415.534	0.60396	415.534	0.66478	415.534	0.81358
415.926	0.46903	415.926	0.60391	415.926	0.66474	415.926	0.81364
416.318	0.46903	416.318	0.60387	416.318	0.66471	416.318	0.81369
416.71	0.46901	416.71	0.60384	416.71	0.6647	416.71	0.81374
417.103	0.46899	417.103	0.60381	417.103	0.66472	417.103	0.81377
417.495	0.46896	417.495	0.6038	417.495	0.66476	417.495	0.81381
417.887	0.46895	417.887	0.60381	417.887	0.66484	417.887	0.81384
418.279	0.46896	418.279	0.60382	418.279	0.66494	418.279	0.81389
418.672	0.46901	418.672	0.60385	418.672	0.66507	418.672	0.81395
419.064	0.46908	419.064	0.60389	419.064	0.66522	419.064	0.81403
419.456	0.46917	419.456	0.60396	419.456	0.66541	419.456	0.81414
419.849	0.46927	419.849	0.60405	419.849	0.66562	419.849	0.81428
420.241	0.46937	420.241	0.60416	420.241	0.66584	420.241	0.81443
420.633	0.46945	420.633	0.6043	420.633	0.66607	420.633	0.81459
421.026	0.46949	421.026	0.60446	421.026	0.66629	421.026	0.81476
421.418	0.4695	421.418	0.60463	421.418	0.66648	421.418	0.81491
421.811	0.46947	421.811	0.60478	421.811	0.66663	421.811	0.81504
422.203	0.46941	422.203	0.60492	422.203	0.66674	422.203	0.81514
422.595	0.46933	422.595	0.60502	422.595	0.6668	422.595	0.81519
422.988	0.46924	422.988	0.60507	422.988	0.66681	422.988	0.81521
423.38	0.46914	423.38	0.60508	423.38	0.66678	423.38	0.81518
423.773	0.46904	423.773	0.60503	423.773	0.66673	423.773	0.81512
424.165	0.46894	424.165	0.60493	424.165	0.66666	424.165	0.81504
424.558	0.46883	424.558	0.6048	424.558	0.66658	424.558	0.81494
424.951	0.46872	424.951	0.60463	424.951	0.6665	424.951	0.81483
425.343	0.46861	425.343	0.60444	425.343	0.66643	425.343	0.81474
425.736	0.4685	425.736	0.60425	425.736	0.66637	425.736	0.81466
426.128	0.46838	426.128	0.60407	426.128	0.66631	426.128	0.81461
426.521	0.46827	426.521	0.60391	426.521	0.66627	426.521	0.81459
426.914	0.46816	426.914	0.60377	426.914	0.66622	426.914	0.81459
427.306	0.46807	427.306	0.60365	427.306	0.66617	427.306	0.81462
427.699	0.46798	427.699	0.60358	427.699	0.66611	427.699	0.81466
428.092	0.46791	428.092	0.60354	428.092	0.66605	428.092	0.81469
428.484	0.46784	428.484	0.60353	428.484	0.66597	428.484	0.81472
428.877	0.46777	428.877	0.60355	428.877	0.66589	428.877	0.81473
429.27	0.4677	429.27	0.60359	429.27	0.66581	429.27	0.81472
429.663	0.46762	429.663	0.60363	429.663	0.66572	429.663	0.81468
430.055	0.46753	430.055	0.60367	430.055	0.66563	430.055	0.81462
430.448	0.46742	430.448	0.6037	430.448	0.66554	430.448	0.81454
430.841	0.46731	430.841	0.6037	430.841	0.66545	430.841	0.81444
431.234	0.46718	431.234	0.60368	431.234	0.66536	431.234	0.81434
431.627	0.46704	431.627	0.60363	431.627	0.66528	431.627	0.81425
432.02	0.46689	432.02	0.60356	432.02	0.6652	432.02	0.81416
432.412	0.46673	432.412	0.60345	432.412	0.66511	432.412	0.81407
432.805	0.46657	432.805	0.60332	432.805	0.66502	432.805	0.81399
433.198	0.4664	433.198	0.60318	433.198	0.66492	433.198	0.81392
433.591	0.46623	433.591	0.60301	433.591	0.6648	433.591	0.81384
433.984	0.46604	433.984	0.60284	433.984	0.66467	433.984	0.81376
434.377	0.46584	434.377	0.60267	434.377	0.66451	434.377	0.81369
434.77	0.46563	434.77	0.6025	434.77	0.66435	434.77	0.81361
435.163	0.46542	435.163	0.60234	435.163	0.66418	435.163	0.81354
435.556	0.46521	435.556	0.60218	435.556	0.66401	435.556	0.81348
435.949	0.46501	435.949	0.60203	435.949	0.66384	435.949	0.81342
436.342	0.46484	436.342	0.60188	436.342	0.6637	436.342	0.81336
436.735	0.4647	436.735	0.60172	436.735	0.66356	436.735	0.8133
437.128	0.46458	437.128	0.60156	437.128	0.66345	437.128	0.81324
437.521	0.46447	437.521	0.6014	437.521	0.66334	437.521	0.81315
437.915	0.46437	437.915	0.60122	437.915	0.66323	437.915	0.81306
438.308	0.46424	438.308	0.60105	438.308	0.66311	438.308	0.81294
438.701	0.46409	438.701	0.60088	438.701	0.66299	438.701	0.81281
439.094	0.46391	439.094	0.60072	439.094	0.66285	439.094	0.81267
439.487	0.4637	439.487	0.60056	439.487	0.6627	439.487	0.81253
439.88	0.46347	439.88	0.6004	439.88	0.66254	439.88	0.81238
440.274	0.46324	440.274	0.60026	440.274	0.66237	440.274	0.81223
440.667	0.46301	440.667	0.60011	440.667	0.66221	440.667	0.81209
441.06	0.46277	441.06	0.59996	441.06	0.66206	441.06	0.81195
441.453	0.46254	441.453	0.5998	441.453	0.66191	441.453	0.81181
441.847	0.46229	441.847	0.59963	441.847	0.66177	441.847	0.81167
442.24	0.46202	442.24	0.59944	442.24	0.66164	442.24	0.81153
442.633	0.46173	442.633	0.59923	442.633	0.66151	442.633	0.81139
443.027	0.46141	443.027	0.59899	443.027	0.66137	443.027	0.81125
443.42	0.46107	443.42	0.59874	443.42	0.66121	443.42	0.8111
443.813	0.46073	443.813	0.59847	443.813	0.66102	443.813	0.81095
444.207	0.46039	444.207	0.5982	444.207	0.66081	444.207	0.8108
444.6	0.46007	444.6	0.59792	444.6	0.66057	444.6	0.81064
444.994	0.45978	444.994	0.59763	444.994	0.66032	444.994	0.81049
445.387	0.45952	445.387	0.59734	445.387	0.66005	445.387	0.81034
445.78	0.45928	445.78	0.59705	445.78	0.65978	445.78	0.8102
446.174	0.45906	446.174	0.59675	446.174	0.65951	446.174	0.81007
446.567	0.45884	446.567	0.59644	446.567	0.65925	446.567	0.80994
446.961	0.45862	446.961	0.59613	446.961	0.65901	446.961	0.80981
447.354	0.45838	447.354	0.5958	447.354	0.65877	447.354	0.80969
447.748	0.45812	447.748	0.59547	447.748	0.65853	447.748	0.80957
448.142	0.45784	448.142	0.59515	448.142	0.65829	448.142	0.80945
448.535	0.45757	448.535	0.59483	448.535	0.65806	448.535	0.80931
448.929	0.4573	448.929	0.59452	448.929	0.65782	448.929	0.80917
449.322	0.45704	449.322	0.59423	449.322	0.65759	449.322	0.80902
449.716	0.45679	449.716	0.59395	449.716	0.65736	449.716	0.80887
450.11	0.45655	450.11	0.59369	450.11	0.65713	450.11	0.80871
450.503	0.45631	450.503	0.59345	450.503	0.6569	450.503	0.80856
450.897	0.45605	450.897	0.59322	450.897	0.65667	450.897	0.80841
451.291	0.45578	451.291	0.59299	451.291	0.65644	451.291	0.80826
451.684	0.45549	451.684	0.59276	451.684	0.65621	451.684	0.80811
452.078	0.45517	452.078	0.59252	452.078	0.65597	452.078	0.80797
452.472	0.45484	452.472	0.59227	452.472	0.65572	452.472	0.80782
452.865	0.45449	452.865	0.592	452.865	0.65548	452.865	0.80768
453.259	0.45413	453.259	0.59171	453.259	0.65523	453.259	0.80754
453.653	0.45376	453.653	0.59142	453.653	0.65499	453.653	0.8074
454.047	0.4534	454.047	0.59112	454.047	0.65474	454.047	0.80726
454.441	0.45304	454.441	0.59083	454.441	0.65449	454.441	0.80712
454.834	0.4527	454.834	0.59055	454.834	0.65424	454.834	0.80699
455.228	0.45237	455.228	0.59029	455.228	0.65399	455.228	0.80685
455.622	0.45205	455.622	0.59004	455.622	0.65373	455.622	0.80671
456.016	0.45174	456.016	0.58981	456.016	0.65346	456.016	0.80657
456.41	0.45145	456.41	0.58958	456.41	0.65318	456.41	0.80643
456.804	0.45117	456.804	0.58935	456.804	0.65291	456.804	0.80629
457.198	0.45089	457.198	0.58912	457.198	0.65265	457.198	0.80616
457.592	0.45061	457.592	0.58887	457.592	0.65239	457.592	0.80603
457.986	0.45034	457.986	0.58861	457.986	0.65215	457.986	0.8059
458.38	0.45007	458.38	0.58832	458.38	0.65192	458.38	0.80577
458.774	0.44981	458.774	0.58802	458.774	0.6517	458.774	0.80563
459.168	0.44955	459.168	0.58771	459.168	0.65149	459.168	0.80549
459.562	0.44928	459.562	0.58739	459.562	0.65126	459.562	0.80534
459.956	0.449	459.956	0.58708	459.956	0.65103	459.956	0.80518
460.35	0.44871	460.35	0.58677	460.35	0.65077	460.35	0.80501
460.744	0.4484	460.744	0.58648	460.744	0.6505	460.744	0.80484
461.138	0.44806	461.138	0.5862	461.138	0.65021	461.138	0.80468
461.532	0.44769	461.532	0.58593	461.532	0.6499	461.532	0.80451
461.926	0.44731	461.926	0.58566	461.926	0.64959	461.926	0.80436
462.32	0.4469	462.32	0.58538	462.32	0.64929	462.32	0.80422
462.714	0.44648	462.714	0.58507	462.714	0.64899	462.714	0.80409
463.109	0.44604	463.109	0.58474	463.109	0.6487	463.109	0.80396
463.503	0.4456	463.503	0.58438	463.503	0.64841	463.503	0.80382
463.897	0.44516	463.897	0.58399	463.897	0.64813	463.897	0.80368
464.291	0.44472	464.291	0.58359	464.291	0.64785	464.291	0.80352
464.685	0.44428	464.685	0.58318	464.685	0.64756	464.685	0.80334
465.08	0.44386	465.08	0.58278	465.08	0.64727	465.08	0.80314
465.474	0.44345	465.474	0.58238	465.474	0.64697	465.474	0.80293
465.868	0.44306	465.868	0.58201	465.868	0.64668	465.868	0.80272
466.263	0.44269	466.263	0.58164	466.263	0.64639	466.263	0.8025
466.657	0.44233	466.657	0.58129	466.657	0.64611	466.657	0.80229
467.051	0.44199	467.051	0.58094	467.051	0.64584	467.051	0.80208
467.446	0.44164	467.446	0.58059	467.446	0.64557	467.446	0.80188
467.84	0.4413	467.84	0.58025	467.84	0.6453	467.84	0.80169
468.234	0.44095	468.234	0.5799	468.234	0.64502	468.234	0.8015
468.629	0.44059	468.629	0.57955	468.629	0.64473	468.629	0.80131
469.023	0.44023	469.023	0.5792	469.023	0.64442	469.023	0.80111
469.418	0.43986	469.418	0.57885	469.418	0.6441	469.418	0.80091
469.812	0.43948	469.812	0.5785	469.812	0.64377	469.812	0.8007
470.207	0.4391	470.207	0.57814	470.207	0.64343	470.207	0.8005
470.601	0.43871	470.601	0.57778	470.601	0.6431	470.601	0.80029
470.995	0.43832	470.995	0.5774	470.995	0.64277	470.995	0.80009
471.39	0.43791	471.39	0.57701	471.39	0.64245	471.39	0.79988
471.785	0.43749	471.785	0.5766	471.785	0.64214	471.785	0.79968
472.179	0.43706	472.179	0.57617	472.179	0.64183	472.179	0.79948
472.574	0.43663	472.574	0.57573	472.574	0.64153	472.574	0.79929
472.968	0.43619	472.968	0.57529	472.968	0.64123	472.968	0.7991
473.363	0.43574	473.363	0.57486	473.363	0.64093	473.363	0.79891
473.757	0.43531	473.757	0.57445	473.757	0.64063	473.757	0.79873
474.152	0.43488	474.152	0.57407	474.152	0.64033	474.152	0.79854
474.547	0.43447	474.547	0.57372	474.547	0.64002	474.547	0.79835
474.941	0.43408	474.941	0.5734	474.941	0.63972	474.941	0.79816
475.336	0.43372	475.336	0.57312	475.336	0.63941	475.336	0.79796
475.731	0.43338	475.731	0.57286	475.731	0.63909	475.731	0.79777
476.125	0.43306	476.125	0.57261	476.125	0.63876	476.125	0.79757
476.52	0.43276	476.52	0.57236	476.52	0.63841	476.52	0.79737
476.915	0.43246	476.915	0.5721	476.915	0.63806	476.915	0.79717
477.31	0.43215	477.31	0.57182	477.31	0.63769	477.31	0.79696
477.704	0.43183	477.704	0.5715	477.704	0.63732	477.704	0.79675
478.099	0.43149	478.099	0.57116	478.099	0.63695	478.099	0.79652
478.494	0.43111	478.494	0.57078	478.494	0.63658	478.494	0.7963
478.889	0.43071	478.889	0.57037	478.889	0.63621	478.889	0.79607
479.284	0.43027	479.284	0.56994	479.284	0.63586	479.284	0.79584
479.678	0.42981	479.678	0.56949	479.678	0.63553	479.678	0.79562
480.073	0.42933	480.073	0.56904	480.073	0.6352	480.073	0.79539
480.468	0.42885	480.468	0.5686	480.468	0.63489	480.468	0.79518
480.863	0.42839	480.863	0.56817	480.863	0.63458	480.863	0.79496
481.258	0.42794	481.258	0.56777	481.258	0.63427	481.258	0.79475
481.653	0.42753	481.653	0.5674	481.653	0.63396	481.653	0.79454
482.048	0.42713	482.048	0.56705	482.048	0.63365	482.048	0.79433
482.443	0.42677	482.443	0.56672	482.443	0.63333	482.443	0.79413
482.838	0.42642	482.838	0.5664	482.838	0.63301	482.838	0.79392
483.233	0.42608	483.233	0.56609	483.233	0.63269	483.233	0.79372
483.628	0.42576	483.628	0.5658	483.628	0.63237	483.628	0.79353
484.023	0.42546	484.023	0.5655	484.023	0.63207	484.023	0.79334
484.418	0.42516	484.418	0.56522	484.418	0.63179	484.418	0.79315
484.813	0.42487	484.813	0.56493	484.813	0.63153	484.813	0.79298
485.208	0.42458	485.208	0.56464	485.208	0.63127	485.208	0.7928
485.603	0.42428	485.603	0.56435	485.603	0.63101	485.603	0.79263
485.998	0.42396	485.998	0.56403	485.998	0.63075	485.998	0.79246
486.393	0.42362	486.393	0.56369	486.393	0.63046	486.393	0.79228
486.788	0.42324	486.788	0.5633	486.788	0.63014	486.788	0.79209
487.184	0.42283	487.184	0.56287	487.184	0.62979	487.184	0.79189
487.579	0.42239	487.579	0.56241	487.579	0.62941	487.579	0.79168
487.974	0.42192	487.974	0.56191	487.974	0.629	487.974	0.79145
488.369	0.42144	488.369	0.56139	488.369	0.62857	488.369	0.7912
488.764	0.42095	488.764	0.56087	488.764	0.62813	488.764	0.79094
489.16	0.42047	489.16	0.56036	489.16	0.62769	489.16	0.79068
489.555	0.41999	489.555	0.55987	489.555	0.62724	489.555	0.79042
489.95	0.41953	489.95	0.55941	489.95	0.6268	489.95	0.79016
490.345	0.41909	490.345	0.55899	490.345	0.62638	490.345	0.78992
490.741	0.41868	490.741	0.55859	490.741	0.62597	490.741	0.78968
491.136	0.41828	491.136	0.55821	491.136	0.62558	491.136	0.78945
491.531	0.41791	491.531	0.55785	491.531	0.62521	491.531	0.78922
491.927	0.41757	491.927	0.55749	491.927	0.62486	491.927	0.78899
492.322	0.41725	492.322	0.55713	492.322	0.62452	492.322	0.78876
492.717	0.41694	492.717	0.55677	492.717	0.62419	492.717	0.78852
493.113	0.41662	493.113	0.55641	493.113	0.62387	493.113	0.78828
493.508	0.41629	493.508	0.55605	493.508	0.62354	493.508	0.78804
493.904	0.41593	493.904	0.5557	493.904	0.62321	493.904	0.78781
494.299	0.41553	494.299	0.55535	494.299	0.62287	494.299	0.78758
494.694	0.41509	494.694	0.555	494.694	0.62253	494.694	0.78737
495.09	0.41461	495.09	0.55466	495.09	0.62219	495.09	0.78716
495.485	0.41411	495.485	0.55432	495.485	0.62184	495.485	0.78695
495.881	0.41359	495.881	0.55398	495.881	0.6215	495.881	0.78674
496.276	0.41307	496.276	0.55363	496.276	0.62115	496.276	0.78653
496.672	0.41256	496.672	0.55327	496.672	0.6208	496.672	0.7863
497.067	0.41208	497.067	0.55291	497.067	0.62046	497.067	0.78608
497.463	0.41162	497.463	0.55253	497.463	0.62011	497.463	0.78585
497.859	0.4112	497.859	0.55213	497.859	0.61975	497.859	0.78562
498.254	0.4108	498.254	0.55171	498.254	0.61939	498.254	0.78539
498.65	0.41041	498.65	0.55129	498.65	0.61903	498.65	0.78517
499.045	0.41004	499.045	0.55086	499.045	0.61866	499.045	0.78495
499.441	0.40967	499.441	0.55043	499.441	0.61828	499.441	0.78474
499.837	0.40929	499.837	0.55001	499.837	0.6179	499.837	0.78454
500.232	0.40891	500.232	0.54961	500.232	0.61751	500.232	0.78433
500.628	0.40851	500.628	0.54921	500.628	0.61714	500.628	0.78411
501.024	0.40812	501.024	0.54881	501.024	0.61676	501.024	0.78389
501.419	0.40772	501.419	0.54841	501.419	0.6164	501.419	0.78366
501.815	0.40734	501.815	0.54799	501.815	0.61604	501.815	0.78342
502.211	0.40697	502.211	0.54757	502.211	0.61569	502.211	0.78316
502.607	0.40663	502.607	0.54714	502.607	0.61535	502.607	0.78289
503.002	0.40632	503.002	0.5467	503.002	0.61501	503.002	0.78262
503.398	0.40602	503.398	0.54627	503.398	0.61469	503.398	0.78234
503.794	0.40575	503.794	0.54584	503.794	0.61436	503.794	0.78205
504.19	0.40547	504.19	0.54544	504.19	0.61405	504.19	0.78177
504.586	0.40518	504.586	0.54505	504.586	0.61373	504.586	0.7815
504.981	0.40485	504.981	0.54468	504.981	0.6134	504.981	0.78123
505.377	0.4045	505.377	0.54431	505.377	0.61306	505.377	0.78098
505.773	0.4041	505.773	0.54393	505.773	0.61271	505.773	0.78073
506.169	0.40367	506.169	0.54354	506.169	0.61234	506.169	0.7805
506.565	0.40322	506.565	0.54313	506.565	0.61195	506.565	0.78027
506.961	0.40275	506.961	0.54271	506.961	0.61155	506.961	0.78004
507.357	0.40229	507.357	0.54229	507.357	0.61115	507.357	0.77983
507.753	0.40184	507.753	0.54186	507.753	0.61076	507.753	0.77961
508.149	0.4014	508.149	0.54144	508.149	0.61037	508.149	0.77941
508.545	0.40097	508.545	0.54104	508.545	0.61	508.545	0.7792
508.941	0.40056	508.941	0.54064	508.941	0.60964	508.941	0.77901
509.337	0.40014	509.337	0.54024	509.337	0.6093	509.337	0.77881
509.733	0.39971	509.733	0.53984	509.733	0.60896	509.733	0.77861
510.129	0.39927	510.129	0.53943	510.129	0.60863	510.129	0.77841
510.525	0.39881	510.525	0.53901	510.525	0.60829	510.525	0.7782
510.921	0.39833	510.921	0.53858	510.921	0.60795	510.921	0.77798
511.317	0.39785	511.317	0.53816	511.317	0.6076	511.317	0.77776
511.713	0.39736	511.713	0.53774	511.713	0.60724	511.713	0.77753
512.109	0.39689	512.109	0.53734	512.109	0.60687	512.109	0.77729
512.505	0.39643	512.505	0.53695	512.505	0.60649	512.505	0.77705
512.902	0.39601	512.902	0.53657	512.902	0.60611	512.902	0.77681
513.298	0.39561	513.298	0.53619	513.298	0.60571	513.298	0.77655
513.694	0.39523	513.694	0.53581	513.694	0.60531	513.694	0.77629
514.09	0.39488	514.09	0.53542	514.09	0.60491	514.09	0.77602
514.486	0.39453	514.486	0.53501	514.486	0.6045	514.486	0.77575
514.883	0.39418	514.883	0.53459	514.883	0.60409	514.883	0.77547
515.279	0.39381	515.279	0.53417	515.279	0.60369	515.279	0.7752
515.675	0.39342	515.675	0.53374	515.675	0.60328	515.675	0.77493
516.071	0.393	516.071	0.53331	516.071	0.60287	516.071	0.77467
516.468	0.39256	516.468	0.53289	516.468	0.60246	516.468	0.77442
516.864	0.39211	516.864	0.53248	516.864	0.60206	516.864	0.77418
517.26	0.39164	517.26	0.53208	517.26	0.60165	517.26	0.77394
517.657	0.39119	517.657	0.53168	517.657	0.60125	517.657	0.7737
518.053	0.39075	518.053	0.53129	518.053	0.60085	518.053	0.77346
518.449	0.39033	518.449	0.5309	518.449	0.60047	518.449	0.77322
518.846	0.38993	518.846	0.53051	518.846	0.60009	518.846	0.77298
519.242	0.38955	519.242	0.5301	519.242	0.59972	519.242	0.77274
519.639	0.38916	519.639	0.52967	519.639	0.59934	519.639	0.7725
520.035	0.38877	520.035	0.52922	520.035	0.59897	520.035	0.77227
520.431	0.38836	520.431	0.52875	520.431	0.59859	520.431	0.77203
520.828	0.38794	520.828	0.52825	520.828	0.59821	520.828	0.77179
521.224	0.3875	521.224	0.52775	521.224	0.59781	521.224	0.77156
521.621	0.38706	521.621	0.52724	521.621	0.59741	521.621	0.77132
522.017	0.38662	522.017	0.52674	522.017	0.59699	522.017	0.77107
522.414	0.38618	522.414	0.52626	522.414	0.59657	522.414	0.77081
522.81	0.38576	522.81	0.52581	522.81	0.59614	522.81	0.77055
523.207	0.38537	523.207	0.5254	523.207	0.5957	523.207	0.77027
523.604	0.385	523.604	0.52503	523.604	0.59527	523.604	0.76998
524	0.38466	524	0.52469	524	0.59484	524	0.76968
524.397	0.38435	524.397	0.52438	524.397	0.59441	524.397	0.76938
524.793	0.38405	524.793	0.52408	524.793	0.59399	524.793	0.76908
525.19	0.38377	525.19	0.52377	525.19	0.59357	525.19	0.76879
525.587	0.38349	525.587	0.52345	525.587	0.59317	525.587	0.7685
525.983	0.38321	525.983	0.5231	525.983	0.59278	525.983	0.76822
526.38	0.38292	526.38	0.52272	526.38	0.5924	526.38	0.76795
526.777	0.38262	526.777	0.5223	526.777	0.59203	526.777	0.7677
527.173	0.3823	527.173	0.52185	527.173	0.59167	527.173	0.76745
527.57	0.38194	527.57	0.52137	527.57	0.59132	527.57	0.76721
527.967	0.38156	527.967	0.52087	527.967	0.59097	527.967	0.76697
528.363	0.38114	528.363	0.52035	528.363	0.59063	528.363	0.76672
528.76	0.3807	528.76	0.51982	528.76	0.59027	528.76	0.76646
529.157	0.38024	529.157	0.51929	529.157	0.58991	529.157	0.7662
529.554	0.37977	529.554	0.51876	529.554	0.58952	529.554	0.76593
529.951	0.37929	529.951	0.51825	529.951	0.58912	529.951	0.76565
530.347	0.37882	530.347	0.51776	530.347	0.5887	530.347	0.76537
530.744	0.37837	530.744	0.51728	530.744	0.58827	530.744	0.76508
531.141	0.37793	531.141	0.51683	531.141	0.58782	531.141	0.7648
531.538	0.3775	531.538	0.5164	531.538	0.58737	531.538	0.76452
531.935	0.37708	531.935	0.51599	531.935	0.58692	531.935	0.76424
532.332	0.37666	532.332	0.51559	532.332	0.58647	532.332	0.76396
532.729	0.37623	532.729	0.51519	532.729	0.58604	532.729	0.76368
533.126	0.3758	533.126	0.5148	533.126	0.58562	533.126	0.7634
533.523	0.37536	533.523	0.51442	533.523	0.5852	533.523	0.76312
533.919	0.37492	533.919	0.51403	533.919	0.5848	533.919	0.76284
534.316	0.37448	534.316	0.51365	534.316	0.5844	534.316	0.76257
534.713	0.37404	534.713	0.51327	534.713	0.584	534.713	0.76229
535.11	0.37361	535.11	0.5129	535.11	0.5836	535.11	0.76202
535.507	0.37318	535.507	0.51252	535.507	0.58319	535.507	0.76174
535.904	0.37275	535.904	0.51214	535.904	0.58278	535.904	0.76146
536.302	0.37231	536.302	0.51175	536.302	0.58237	536.302	0.76119
536.699	0.37187	536.699	0.51135	536.699	0.58197	536.699	0.76091
537.096	0.37143	537.096	0.51093	537.096	0.58158	537.096	0.76064
537.493	0.371	537.493	0.51049	537.493	0.58121	537.493	0.76036
537.89	0.37058	537.89	0.51002	537.89	0.58085	537.89	0.76009
538.287	0.37018	538.287	0.50952	538.287	0.58051	538.287	0.75981
538.684	0.3698	538.684	0.50898	538.684	0.58017	538.684	0.75953
539.081	0.36942	539.081	0.50842	539.081	0.57982	539.081	0.75925
539.478	0.36906	539.478	0.50784	539.478	0.57948	539.478	0.75896
539.876	0.3687	539.876	0.50725	539.876	0.57913	539.876	0.75868
540.273	0.36834	540.273	0.50667	540.273	0.57877	540.273	0.7584
540.67	0.36797	540.67	0.50612	540.67	0.5784	540.67	0.75812
541.067	0.36759	541.067	0.5056	541.067	0.57802	541.067	0.75785
541.464	0.36722	541.464	0.50512	541.464	0.57763	541.464	0.75758
541.862	0.36684	541.862	0.50469	541.862	0.57722	541.862	0.75731
542.259	0.36646	542.259	0.50431	542.259	0.5768	542.259	0.75705
542.656	0.36608	542.656	0.50396	542.656	0.57638	542.656	0.75679
543.053	0.3657	543.053	0.50364	543.053	0.57595	543.053	0.75653
543.451	0.36531	543.451	0.50332	543.451	0.57552	543.451	0.75629
543.848	0.36492	543.848	0.503	543.848	0.57509	543.848	0.75604
544.245	0.36452	544.245	0.50267	544.245	0.57467	544.245	0.75581
544.643	0.36412	544.643	0.50232	544.643	0.57426	544.643	0.75558
545.04	0.36371	545.04	0.50195	545.04	0.57384	545.04	0.75534
545.437	0.3633	545.437	0.50156	545.437	0.57343	545.437	0.75511
545.835	0.36289	545.835	0.50115	545.835	0.57301	545.835	0.75486
546.232	0.36248	546.232	0.50072	546.232	0.57258	546.232	0.7546
546.63	0.36207	546.63	0.50027	546.63	0.57214	546.63	0.75432
547.027	0.36166	547.027	0.49983	547.027	0.57169	547.027	0.75403
547.425	0.36126	547.425	0.49938	547.425	0.57124	547.425	0.75372
547.822	0.36087	547.822	0.49894	547.822	0.57079	547.822	0.75339
548.22	0.36049	548.22	0.49851	548.22	0.57034	548.22	0.75305
548.617	0.36012	548.617	0.49809	548.617	0.5699	548.617	0.75271
549.015	0.35976	549.015	0.49767	549.015	0.56946	549.015	0.75236
549.412	0.3594	549.412	0.49726	549.412	0.56904	549.412	0.75202
549.81	0.35904	549.81	0.49684	549.81	0.56862	549.81	0.75168
550.207	0.35867	550.207	0.49642	550.207	0.5682	550.207	0.75136
550.605	0.35829	550.605	0.496	550.605	0.56779	550.605	0.75105
551.002	0.3579	551.002	0.49558	551.002	0.56738	551.002	0.75076
551.4	0.35751	551.4	0.49518	551.4	0.56698	551.4	0.75047
551.798	0.35711	551.798	0.49478	551.798	0.56658	551.798	0.75019
552.195	0.35672	552.195	0.4944	552.195	0.5662	552.195	0.7499
552.593	0.35632	552.593	0.49403	552.593	0.56582	552.593	0.74962
552.99	0.35594	552.99	0.49367	552.99	0.56545	552.99	0.74934
553.388	0.35557	553.388	0.49331	553.388	0.56508	553.388	0.74905
553.786	0.3552	553.786	0.49294	553.786	0.56471	553.786	0.74876
554.184	0.35482	554.184	0.49257	554.184	0.56433	554.184	0.74848
554.581	0.35443	554.581	0.49219	554.581	0.56395	554.581	0.7482
554.979	0.354	554.979	0.49181	554.979	0.56355	554.979	0.74792
555.377	0.35353	555.377	0.49142	555.377	0.56314	555.377	0.74765
555.774	0.35302	555.774	0.49103	555.774	0.56272	555.774	0.74738
556.172	0.35246	556.172	0.49063	556.172	0.56229	556.172	0.74712
556.57	0.35187	556.57	0.4902	556.57	0.56185	556.57	0.74687
556.968	0.35125	556.968	0.48975	556.968	0.56141	556.968	0.74662
557.366	0.35064	557.366	0.48926	557.366	0.56097	557.366	0.74636
557.763	0.35005	557.763	0.48874	557.763	0.56054	557.763	0.7461
558.161	0.3495	558.161	0.48819	558.161	0.5601	558.161	0.74583
558.559	0.34901	558.559	0.48764	558.559	0.55967	558.559	0.74555
558.957	0.34857	558.957	0.48709	558.957	0.55924	558.957	0.74526
559.355	0.3482	559.355	0.48657	559.355	0.55881	559.355	0.74496
559.753	0.34787	559.753	0.48607	559.753	0.55838	559.753	0.74466
560.151	0.34757	560.151	0.48562	560.151	0.55794	560.151	0.74435
560.549	0.34729	560.549	0.48518	560.549	0.55751	560.549	0.74403
560.947	0.34701	560.947	0.48477	560.947	0.55707	560.947	0.74372
561.345	0.34673	561.345	0.48435	561.345	0.55664	561.345	0.74341
561.742	0.34642	561.742	0.48393	561.742	0.55621	561.742	0.7431
562.14	0.3461	562.14	0.48348	562.14	0.55578	562.14	0.7428
562.538	0.34575	562.538	0.483	562.538	0.55535	562.538	0.7425
562.936	0.34539	562.936	0.4825	562.936	0.55492	562.936	0.7422
563.334	0.34501	563.334	0.48197	563.334	0.55449	563.334	0.74191
563.732	0.34462	563.732	0.48144	563.732	0.55406	563.732	0.74161
564.131	0.34423	564.131	0.4809	564.131	0.55364	564.131	0.74132
564.529	0.34383	564.529	0.48039	564.529	0.55321	564.529	0.74102
564.927	0.34342	564.927	0.47989	564.927	0.55279	564.927	0.74071
565.325	0.343	565.325	0.47941	565.325	0.55237	565.325	0.74039
565.723	0.34257	565.723	0.47896	565.723	0.55195	565.723	0.74006
566.121	0.34213	566.121	0.47853	566.121	0.55153	566.121	0.73973
566.519	0.3417	566.519	0.47811	566.519	0.5511	566.519	0.73939
566.917	0.34127	566.917	0.47768	566.917	0.55067	566.917	0.73906
567.316	0.34084	567.316	0.47725	567.316	0.55024	567.316	0.73873
567.714	0.34044	567.714	0.47681	567.714	0.54981	567.714	0.73841
568.112	0.34004	568.112	0.47635	568.112	0.54939	568.112	0.73811
568.51	0.33964	568.51	0.47588	568.51	0.54898	568.51	0.73782
568.908	0.33923	568.908	0.4754	568.908	0.54858	568.908	0.73753
569.307	0.33878	569.307	0.47491	569.307	0.54818	569.307	0.73724
569.705	0.3383	569.705	0.47441	569.705	0.54779	569.705	0.73695
570.103	0.33779	570.103	0.47392	570.103	0.5474	570.103	0.73666
570.501	0.33724	570.501	0.47344	570.501	0.54699	570.501	0.73636
570.9	0.33667	570.9	0.47296	570.9	0.54657	570.9	0.73607
571.298	0.33611	571.298	0.47248	571.298	0.54614	571.298	0.73577
571.696	0.33557	571.696	0.472	571.696	0.54569	571.696	0.73548
572.095	0.33505	572.095	0.4715	572.095	0.54524	572.095	0.73519
572.493	0.33458	572.493	0.47099	572.493	0.54479	572.493	0.7349
572.891	0.33413	572.891	0.47045	572.891	0.54435	572.891	0.73461
573.29	0.33371	573.29	0.46989	573.29	0.54392	573.29	0.73432
573.688	0.3333	573.688	0.4693	573.688	0.5435	573.688	0.73401
574.087	0.33289	574.087	0.4687	574.087	0.54309	574.087	0.7337
574.485	0.33246	574.485	0.4681	574.485	0.54268	574.485	0.73338
574.883	0.33201	574.883	0.4675	574.883	0.54227	574.883	0.73305
575.282	0.33153	575.282	0.46691	575.282	0.54185	575.282	0.73272
575.68	0.33102	575.68	0.46633	575.68	0.54141	575.68	0.73239
576.079	0.33049	576.079	0.46578	576.079	0.54096	576.079	0.73206
576.477	0.32995	576.477	0.46526	576.477	0.54051	576.477	0.73173
576.876	0.32943	576.876	0.46476	576.876	0.54004	576.876	0.73139
577.274	0.32893	577.274	0.4643	577.274	0.53957	577.274	0.73105
577.673	0.32849	577.673	0.46387	577.673	0.5391	577.673	0.7307
578.071	0.3281	578.071	0.46347	578.071	0.53862	578.071	0.73035
578.47	0.32776	578.47	0.4631	578.47	0.53815	578.47	0.73
578.869	0.32745	578.869	0.46275	578.869	0.53767	578.869	0.72965
579.267	0.32717	579.267	0.46241	579.267	0.5372	579.267	0.72931
579.666	0.32688	579.666	0.46206	579.666	0.53674	579.666	0.72897
580.064	0.32658	580.064	0.4617	580.064	0.53627	580.064	0.72865
580.463	0.32626	580.463	0.46132	580.463	0.53581	580.463	0.72834
580.862	0.32592	580.862	0.4609	580.862	0.53536	580.862	0.72804
581.26	0.32555	581.26	0.46045	581.26	0.5349	581.26	0.72775
581.659	0.32517	581.659	0.45997	581.659	0.53445	581.659	0.72746
582.058	0.32477	582.058	0.45948	582.058	0.53398	582.058	0.72718
582.456	0.32435	582.456	0.45899	582.456	0.53352	582.456	0.7269
582.855	0.32391	582.855	0.45851	582.855	0.53304	582.855	0.7266
583.254	0.32344	583.254	0.45803	583.254	0.53256	583.254	0.7263
583.653	0.32295	583.653	0.45757	583.653	0.53207	583.653	0.72598
584.051	0.32244	584.051	0.45711	584.051	0.53158	584.051	0.72564
584.45	0.3219	584.45	0.45665	584.45	0.5311	584.45	0.7253
584.849	0.32136	584.849	0.45618	584.849	0.53062	584.849	0.72496
585.248	0.32083	585.248	0.4557	585.248	0.53015	585.248	0.72461
585.646	0.32033	585.646	0.45523	585.646	0.52971	585.646	0.72427
586.045	0.31986	586.045	0.45477	586.045	0.52928	586.045	0.72394
586.444	0.31943	586.444	0.45433	586.444	0.52886	586.444	0.7236
586.843	0.31904	586.843	0.45394	586.843	0.52846	586.843	0.72327
587.242	0.31869	587.242	0.45359	587.242	0.52807	587.242	0.72293
587.641	0.31835	587.641	0.45328	587.641	0.52768	587.641	0.72258
588.04	0.31802	588.04	0.453	588.04	0.52728	588.04	0.72222
588.438	0.31768	588.438	0.45274	588.438	0.52689	588.438	0.72187
588.837	0.31732	588.837	0.45245	588.837	0.52649	588.837	0.72151
589.236	0.31694	589.236	0.45213	589.236	0.52608	589.236	0.72116
589.635	0.31653	589.635	0.45176	589.635	0.52565	589.635	0.72081
590.034	0.31611	590.034	0.45133	590.034	0.52522	590.034	0.72048
590.433	0.31568	590.433	0.45085	590.433	0.52477	590.433	0.72016
590.832	0.31526	590.832	0.45032	590.832	0.52432	590.832	0.71985
591.231	0.31486	591.231	0.44975	591.231	0.52385	591.231	0.71955
591.63	0.31448	591.63	0.44916	591.63	0.52339	591.63	0.71926
592.029	0.31414	592.029	0.44856	592.029	0.52293	592.029	0.71897
592.428	0.31381	592.428	0.44797	592.428	0.52248	592.428	0.71868
592.827	0.31351	592.827	0.44737	592.827	0.52204	592.827	0.71839
593.226	0.31322	593.226	0.4468	593.226	0.52162	593.226	0.7181
593.626	0.31294	593.626	0.44625	593.626	0.52121	593.626	0.7178
594.025	0.31265	594.025	0.44574	594.025	0.5208	594.025	0.71749
594.424	0.31235	594.424	0.44526	594.424	0.52039	594.424	0.71718
594.823	0.31205	594.823	0.44482	594.823	0.51996	594.823	0.71688
595.222	0.31175	595.222	0.44442	595.222	0.51952	595.222	0.71659
595.621	0.31144	595.621	0.44405	595.621	0.51907	595.621	0.71631
596.02	0.31114	596.02	0.4437	596.02	0.51861	596.02	0.71604
596.42	0.31085	596.42	0.44338	596.42	0.51814	596.42	0.71578
596.819	0.31056	596.819	0.44307	596.819	0.51768	596.819	0.71552
597.218	0.31027	597.218	0.44276	597.218	0.51723	597.218	0.71525
597.617	0.30997	597.617	0.44244	597.617	0.51681	597.617	0.71498
598.016	0.30965	598.016	0.4421	598.016	0.5164	598.016	0.7147
598.416	0.3093	598.416	0.44174	598.416	0.51602	598.416	0.7144
598.815	0.30892	598.815	0.44133	598.815	0.51565	598.815	0.71409
599.214	0.30852	599.214	0.44089	599.214	0.51529	599.214	0.71377
599.613	0.30811	599.613	0.44041	599.613	0.51493	599.613	0.71345
600.013	0.30771	600.013	0.43989	600.013	0.51455	600.013	0.71312
600.412	0.30733	600.412	0.43935	600.412	0.51417	600.412	0.71279
600.811	0.30697	600.811	0.43879	600.811	0.51377	600.811	0.71246
601.211	0.30663	601.211	0.43822	601.211	0.51336	601.211	0.71213
601.61	0.30632	601.61	0.43763	601.61	0.51294	601.61	0.71181
602.009	0.30601	602.009	0.43704	602.009	0.51251	602.009	0.71149
602.409	0.30569	602.409	0.43645	602.409	0.51209	602.409	0.71118
602.808	0.30535	602.808	0.43585	602.808	0.51167	602.808	0.71088
603.208	0.30497	603.208	0.43528	603.208	0.51125	603.208	0.71059
603.607	0.30455	603.607	0.43475	603.607	0.51084	603.607	0.7103
604.007	0.30409	604.007	0.43426	604.007	0.51044	604.007	0.71002
604.406	0.3036	604.406	0.43383	604.406	0.51004	604.406	0.70974
604.805	0.3031	604.805	0.43346	604.805	0.50964	604.805	0.70948
605.205	0.30259	605.205	0.43313	605.205	0.50924	605.205	0.70922
605.604	0.30209	605.604	0.43282	605.604	0.50883	605.604	0.70896
606.004	0.30162	606.004	0.4325	606.004	0.50843	606.004	0.7087
606.403	0.30118	606.403	0.43217	606.403	0.50803	606.403	0.70843
606.803	0.30079	606.803	0.43181	606.803	0.50764	606.803	0.70815
607.203	0.30043	607.203	0.43141	607.203	0.50724	607.203	0.70785
607.602	0.30009	607.602	0.43099	607.602	0.50685	607.602	0.70753
608.002	0.29978	608.002	0.43055	608.002	0.50646	608.002	0.7072
608.401	0.29946	608.401	0.43013	608.401	0.50607	608.401	0.70687
608.801	0.29915	608.801	0.42974	608.801	0.50569	608.801	0.70654
609.201	0.29882	609.201	0.42938	609.201	0.50531	609.201	0.70623
609.6	0.2985	609.6	0.42907	609.6	0.50493	609.6	0.70592
610	0.29817	610	0.42881	610	0.50456	610	0.70563
610.399	0.29785	610.399	0.42859	610.399	0.50421	610.399	0.70535
610.799	0.29753	610.799	0.4284	610.799	0.50387	610.799	0.70507
611.199	0.29722	611.199	0.42821	611.199	0.50353	611.199	0.70479
611.598	0.29692	611.598	0.42802	611.598	0.50321	611.598	0.70451
611.998	0.29662	611.998	0.42781	611.998	0.50289	611.998	0.70423
612.398	0.29632	612.398	0.42756	612.398	0.50257	612.398	0.70396
612.798	0.29601	612.798	0.42729	612.798	0.50224	612.798	0.70369
613.197	0.2957	613.197	0.42699	613.197	0.5019	613.197	0.70343
613.597	0.29538	613.597	0.42666	613.597	0.50154	613.597	0.70317
613.997	0.29507	613.997	0.42632	613.997	0.50116	613.997	0.70293
614.397	0.29478	614.397	0.42597	614.397	0.50077	614.397	0.70269
614.796	0.2945	614.796	0.4256	614.796	0.50036	614.796	0.70246
615.196	0.29425	615.196	0.4252	615.196	0.49995	615.196	0.70223
615.596	0.29401	615.596	0.42478	615.596	0.49954	615.596	0.702
615.996	0.29378	615.996	0.42432	615.996	0.49913	615.996	0.70175
616.396	0.29355	616.396	0.42385	616.396	0.49871	616.396	0.7015
616.796	0.2933	616.796	0.42335	616.796	0.49829	616.796	0.70123
617.195	0.29302	617.195	0.42286	617.195	0.49787	617.195	0.70095
617.595	0.29271	617.595	0.42237	617.595	0.49746	617.595	0.70066
617.995	0.29237	617.995	0.42189	617.995	0.49706	617.995	0.70037
618.395	0.292	618.395	0.42142	618.395	0.49668	618.395	0.70008
618.795	0.2916	618.795	0.42097	618.795	0.49632	618.795	0.69979
619.195	0.29119	619.195	0.42052	619.195	0.49598	619.195	0.69951
619.595	0.29077	619.595	0.42008	619.595	0.49565	619.595	0.69923
619.995	0.29036	619.995	0.41965	619.995	0.49534	619.995	0.69895
620.395	0.28995	620.395	0.41924	620.395	0.49503	620.395	0.69867
620.795	0.28957	620.795	0.41886	620.795	0.49471	620.795	0.69837
621.195	0.28923	621.195	0.41852	621.195	0.49437	621.195	0.69807
621.595	0.28893	621.595	0.41822	621.595	0.49401	621.595	0.69776
621.995	0.28867	621.995	0.41796	621.995	0.49363	621.995	0.69745
622.395	0.28847	622.395	0.41772	622.395	0.49323	622.395	0.69714
622.795	0.28829	622.795	0.41748	622.795	0.49281	622.795	0.69685
623.195	0.28813	623.195	0.41724	623.195	0.49238	623.195	0.69657
623.595	0.28796	623.595	0.41695	623.595	0.49196	623.595	0.69631
623.995	0.28777	623.995	0.41662	623.995	0.49155	623.995	0.69607
624.396	0.28754	624.396	0.41624	624.396	0.49115	624.396	0.69584
624.796	0.28728	624.796	0.4158	624.796	0.49078	624.796	0.69562
625.196	0.28698	625.196	0.41533	625.196	0.49044	625.196	0.6954
625.596	0.28668	625.596	0.41484	625.596	0.49013	625.596	0.69516
625.996	0.28639	625.996	0.41437	625.996	0.48985	625.996	0.69491
626.396	0.28611	626.396	0.41394	626.396	0.48959	626.396	0.69463
626.797	0.28586	626.797	0.41357	626.797	0.48935	626.797	0.69433
627.197	0.28564	627.197	0.41328	627.197	0.48913	627.197	0.69401
627.597	0.28544	627.597	0.41305	627.597	0.48892	627.597	0.69368
627.997	0.28526	627.997	0.41286	627.997	0.4887	627.997	0.69337
628.397	0.28508	628.397	0.4127	628.397	0.48848	628.397	0.69307
628.798	0.2849	628.798	0.41253	628.798	0.48825	628.798	0.69279
629.198	0.28471	629.198	0.41233	629.198	0.48801	629.198	0.69255
629.598	0.28452	629.598	0.41209	629.598	0.48774	629.598	0.69233
629.998	0.28432	629.998	0.41181	629.998	0.48746	629.998	0.69213
630.399	0.28412	630.399	0.4115	630.399	0.48716	630.399	0.69195
630.799	0.28389	630.799	0.41117	630.799	0.48685	630.799	0.69176
631.199	0.28366	631.199	0.41084	631.199	0.48651	631.199	0.69157
631.6	0.2834	631.6	0.41052	631.6	0.48616	631.6	0.69136
632	0.28313	632	0.41024	632	0.48578	632	0.69114
632.401	0.28284	632.401	0.41	632.401	0.48539	632.401	0.69089
632.801	0.28254	632.801	0.40978	632.801	0.48498	632.801	0.69062
633.201	0.28224	633.201	0.40958	633.201	0.48456	633.201	0.69034
633.602	0.28193	633.602	0.40937	633.602	0.48412	633.602	0.69005
634.002	0.2816	634.002	0.40914	634.002	0.48369	634.002	0.68976
634.403	0.28127	634.403	0.40886	634.403	0.48325	634.403	0.68947
634.803	0.28092	634.803	0.40852	634.803	0.48282	634.803	0.68918
635.203	0.28055	635.203	0.40813	635.203	0.4824	635.203	0.68889
635.604	0.28018	635.604	0.40767	635.604	0.48199	635.604	0.68861
636.004	0.27981	636.004	0.40717	636.004	0.48159	636.004	0.68833
636.405	0.27945	636.405	0.40662	636.405	0.48122	636.405	0.68805
636.805	0.2791	636.805	0.40605	636.805	0.48086	636.805	0.68778
637.206	0.27877	637.206	0.40549	637.206	0.48054	637.206	0.68751
637.607	0.27845	637.607	0.40494	637.607	0.48023	637.607	0.68724
638.007	0.27815	638.007	0.40444	638.007	0.47994	638.007	0.68699
638.408	0.27785	638.408	0.40399	638.408	0.47967	638.408	0.68675
638.808	0.27757	638.808	0.40361	638.808	0.47942	638.808	0.68652
639.209	0.2773	639.209	0.40329	639.209	0.47917	639.209	0.68631
639.609	0.27704	639.609	0.40302	639.609	0.47892	639.609	0.68612
640.01	0.27679	640.01	0.4028	640.01	0.47867	640.01	0.68594
640.411	0.27657	640.411	0.4026	640.411	0.47842	640.411	0.68577
640.811	0.27636	640.811	0.40242	640.811	0.47816	640.811	0.68561
641.212	0.27616	641.212	0.40224	641.212	0.4779	641.212	0.68544
641.613	0.27596	641.613	0.40205	641.613	0.47762	641.613	0.68527
642.013	0.27574	642.013	0.40182	642.013	0.47734	642.013	0.68508
642.414	0.27549	642.414	0.40155	642.414	0.47704	642.414	0.68489
642.815	0.27523	642.815	0.40125	642.815	0.47673	642.815	0.68468
643.215	0.27494	643.215	0.40091	643.215	0.47642	643.215	0.68446
643.616	0.27465	643.616	0.40055	643.616	0.47611	643.616	0.68425
644.017	0.27437	644.017	0.40021	644.017	0.4758	644.017	0.68404
644.418	0.27411	644.418	0.39988	644.418	0.4755	644.418	0.68385
644.818	0.27388	644.818	0.39959	644.818	0.47521	644.818	0.68367
645.219	0.27368	645.219	0.39935	645.219	0.47493	645.219	0.6835
645.62	0.2735	645.62	0.39914	645.62	0.47467	645.62	0.68334
646.021	0.27333	646.021	0.39895	646.021	0.47442	646.021	0.68319
646.422	0.27315	646.422	0.39877	646.422	0.47418	646.422	0.68303
646.822	0.27296	646.822	0.39857	646.822	0.47394	646.822	0.68287
647.223	0.27275	647.223	0.39835	647.223	0.47371	647.223	0.68271
647.624	0.27253	647.624	0.39811	647.624	0.47347	647.624	0.68254
648.025	0.27229	648.025	0.39783	648.025	0.47323	648.025	0.68237
648.426	0.27205	648.426	0.39755	648.426	0.47298	648.426	0.6822
648.827	0.27181	648.827	0.39726	648.827	0.47271	648.827	0.68203
649.228	0.27158	649.228	0.39699	649.228	0.47244	649.228	0.68186
649.629	0.27135	649.629	0.39672	649.629	0.47217	649.629	0.68169
650.029	0.27111	650.029	0.39645	650.029	0.47189	650.029	0.68151
650.43	0.27085	650.43	0.39619	650.43	0.4716	650.43	0.68131
650.831	0.27055	650.831	0.39591	650.831	0.47133	650.831	0.6811
651.232	0.27021	651.232	0.39562	651.232	0.47105	651.232	0.68087
651.633	0.26984	651.633	0.39531	651.633	0.47077	651.633	0.68061
652.034	0.26945	652.034	0.39499	652.034	0.4705	652.034	0.68033
652.435	0.26906	652.435	0.39466	652.435	0.47022	652.435	0.68003
652.836	0.26869	652.836	0.39432	652.836	0.46993	652.836	0.67971
653.237	0.26834	653.237	0.39397	653.237	0.46964	653.237	0.67936
653.638	0.26803	653.638	0.39362	653.638	0.46936	653.638	0.679
654.039	0.26775	654.039	0.39327	654.039	0.46909	654.039	0.67862
654.441	0.26749	654.441	0.39291	654.441	0.46886	654.441	0.67825
654.842	0.26725	654.842	0.39255	654.842	0.46866	654.842	0.67789
655.243	0.267	655.243	0.39219	655.243	0.46849	655.243	0.67755
655.644	0.26674	655.644	0.39183	655.644	0.46836	655.644	0.67725
656.045	0.26647	656.045	0.39147	656.045	0.46823	656.045	0.67698
656.446	0.26619	656.446	0.39112	656.446	0.46811	656.446	0.67677
656.847	0.26591	656.847	0.39079	656.847	0.46796	656.847	0.6766
657.248	0.26562	657.248	0.39047	657.248	0.46778	657.248	0.67647
657.649	0.26534	657.649	0.39018	657.649	0.46755	657.649	0.67638
658.051	0.26507	658.051	0.38993	658.051	0.46726	658.051	0.67631
658.452	0.26482	658.452	0.38971	658.452	0.46691	658.452	0.67626
658.853	0.26459	658.853	0.38954	658.853	0.4665	658.853	0.6762
659.254	0.26437	659.254	0.38942	659.254	0.46605	659.254	0.67613
659.656	0.26416	659.656	0.38932	659.656	0.46558	659.656	0.67604
660.057	0.26395	660.057	0.38923	660.057	0.46509	660.057	0.67591
660.458	0.26371	660.458	0.38913	660.458	0.46462	660.458	0.67575
660.859	0.26344	660.859	0.38898	660.859	0.46417	660.859	0.67555
661.261	0.26312	661.261	0.38876	661.261	0.46374	661.261	0.67533
661.662	0.26276	661.662	0.38847	661.662	0.46335	661.662	0.67509
662.063	0.26235	662.063	0.3881	662.063	0.46298	662.063	0.67484
662.465	0.26191	662.465	0.38767	662.465	0.46263	662.465	0.67457
662.866	0.26145	662.866	0.3872	662.866	0.46231	662.866	0.67431
663.267	0.26099	663.267	0.3867	663.267	0.46201	663.267	0.67404
663.669	0.26054	663.669	0.3862	663.669	0.46171	663.669	0.67378
664.07	0.26012	664.07	0.38571	664.07	0.46142	664.07	0.67351
664.471	0.25972	664.471	0.38526	664.471	0.46111	664.471	0.67325
664.873	0.25937	664.873	0.38484	664.873	0.4608	664.873	0.67298
665.274	0.25904	665.274	0.38447	665.274	0.46046	665.274	0.67269
665.675	0.25874	665.675	0.38413	665.675	0.4601	665.675	0.6724
666.077	0.25847	666.077	0.38382	666.077	0.45973	666.077	0.6721
666.478	0.2582	666.478	0.38352	666.478	0.45933	666.478	0.67179
666.88	0.25794	666.88	0.3832	666.88	0.45891	666.88	0.67148
667.281	0.25769	667.281	0.38285	667.281	0.45848	667.281	0.67118
667.683	0.25744	667.683	0.38245	667.683	0.45804	667.683	0.67089
668.084	0.25718	668.084	0.38199	668.084	0.4576	668.084	0.67062
668.486	0.25692	668.486	0.38148	668.486	0.45716	668.486	0.67036
668.887	0.25664	668.887	0.38093	668.887	0.45674	668.887	0.6701
669.289	0.25635	669.289	0.38035	669.289	0.45632	669.289	0.66985
669.69	0.25605	669.69	0.37978	669.69	0.45592	669.69	0.66959
670.092	0.25572	670.092	0.37923	670.092	0.45552	670.092	0.66932
670.493	0.25538	670.493	0.37872	670.493	0.45513	670.493	0.66904
670.895	0.25502	670.895	0.37824	670.895	0.45474	670.895	0.66874
671.297	0.25466	671.297	0.3778	671.297	0.45435	671.297	0.66844
671.698	0.2543	671.698	0.3774	671.698	0.45397	671.698	0.66813
672.1	0.25396	672.1	0.37702	672.1	0.45358	672.1	0.66781
672.501	0.25363	672.501	0.37665	672.501	0.4532	672.501	0.6675
672.903	0.25333	672.903	0.37629	672.903	0.45281	672.903	0.66718
673.305	0.25305	673.305	0.37593	673.305	0.45241	673.305	0.66686
673.706	0.25279	673.706	0.37556	673.706	0.452	673.706	0.66655
674.108	0.25254	674.108	0.3752	674.108	0.45158	674.108	0.66625
674.51	0.25228	674.51	0.37484	674.51	0.45116	674.51	0.66596
674.911	0.252	674.911	0.37448	674.911	0.45075	674.911	0.66568
675.313	0.25168	675.313	0.37412	675.313	0.45037	675.313	0.66541
675.715	0.25133	675.715	0.37377	675.715	0.45001	675.715	0.66516
676.117	0.25095	676.117	0.37341	676.117	0.44967	676.117	0.66491
676.518	0.25053	676.518	0.37304	676.518	0.44936	676.518	0.66465
676.92	0.25011	676.92	0.37266	676.92	0.44904	676.92	0.66439
677.322	0.24969	677.322	0.37227	677.322	0.44871	677.322	0.66411
677.723	0.24929	677.723	0.37186	677.723	0.44835	677.723	0.66382
678.125	0.2489	678.125	0.37145	678.125	0.44797	678.125	0.6635
678.527	0.24853	678.527	0.37103	678.527	0.44755	678.527	0.66318
678.929	0.24817	678.929	0.37062	678.929	0.4471	678.929	0.66285
679.331	0.2478	679.331	0.37021	679.331	0.44663	679.331	0.66251
679.733	0.24743	679.733	0.36979	679.733	0.44616	679.733	0.66217
680.134	0.24704	680.134	0.36936	680.134	0.44568	680.134	0.66184
680.536	0.24665	680.536	0.3689	680.536	0.44522	680.536	0.66151
680.938	0.24626	680.938	0.36843	680.938	0.44476	680.938	0.66119
681.34	0.2459	681.34	0.36794	681.34	0.44431	681.34	0.66087
681.742	0.24558	681.742	0.36745	681.742	0.44386	681.742	0.66055
682.144	0.24531	682.144	0.36699	682.144	0.44343	682.144	0.66022
682.546	0.24509	682.546	0.36655	682.546	0.443	682.546	0.65989
682.948	0.24493	682.948	0.36615	682.948	0.44258	682.948	0.65955
683.35	0.24478	683.35	0.36576	683.35	0.44216	683.35	0.65922
683.752	0.24464	683.752	0.36538	683.752	0.44174	683.752	0.65888
684.154	0.24445	684.154	0.36499	684.154	0.44131	684.154	0.65855
684.555	0.24419	684.555	0.36456	684.555	0.44086	684.555	0.65822
684.958	0.24384	684.958	0.36408	684.958	0.4404	684.958	0.6579
685.36	0.24339	685.36	0.36354	685.36	0.43992	685.36	0.65757
685.761	0.24284	685.761	0.36292	685.761	0.43942	685.761	0.65723
686.164	0.24221	686.164	0.36224	686.164	0.4389	686.164	0.65687
686.566	0.24154	686.566	0.36152	686.566	0.43838	686.566	0.65649
686.968	0.24086	686.968	0.36077	686.968	0.43785	686.968	0.65609
687.37	0.2402	687.37	0.36002	687.37	0.43732	687.37	0.65566
687.772	0.23958	687.772	0.35932	687.772	0.43679	687.772	0.65521
688.174	0.239	688.174	0.35868	688.174	0.43626	688.174	0.65475
688.576	0.23848	688.576	0.35812	688.576	0.43574	688.576	0.65428
688.978	0.23799	688.978	0.35763	688.978	0.43521	688.978	0.65381
689.38	0.23753	689.38	0.35721	689.38	0.4347	689.38	0.65336
689.782	0.23707	689.782	0.35681	689.782	0.43419	689.782	0.65293
690.184	0.2366	690.184	0.35643	690.184	0.4337	690.184	0.65253
690.587	0.2361	690.587	0.35603	690.587	0.43322	690.587	0.65215
690.989	0.23557	690.989	0.3556	690.989	0.43276	690.989	0.65181
691.391	0.235	691.391	0.35515	691.391	0.43229	691.391	0.65149
691.793	0.2344	691.793	0.35466	691.793	0.43183	691.793	0.65119
692.195	0.23379	692.195	0.35415	692.195	0.43135	692.195	0.65089
692.598	0.23318	692.598	0.35362	692.598	0.43085	692.598	0.65059
693	0.23259	693	0.35308	693	0.43034	693	0.65029
693.402	0.23202	693.402	0.35252	693.402	0.42981	693.402	0.64996
693.804	0.2315	693.804	0.35195	693.804	0.42926	693.804	0.64962
694.207	0.23103	694.207	0.35137	694.207	0.42871	694.207	0.64926
694.609	0.2306	694.609	0.35078	694.609	0.42815	694.609	0.64888
695.011	0.23022	695.011	0.35021	695.011	0.4276	695.011	0.64849
695.413	0.22986	695.413	0.34966	695.413	0.42706	695.413	0.64807
695.816	0.22953	695.816	0.34914	695.816	0.42652	695.816	0.64764
696.218	0.2292	696.218	0.34865	696.218	0.42597	696.218	0.64719
696.62	0.22886	696.62	0.34817	696.62	0.42541	696.62	0.64672
697.023	0.22849	697.023	0.3477	697.023	0.42483	697.023	0.64624
697.425	0.2281	697.425	0.34721	697.425	0.42421	697.425	0.64575
697.827	0.22768	697.827	0.34669	697.827	0.42357	697.827	0.64526
698.23	0.22725	698.23	0.34614	698.23	0.4229	698.23	0.64477
698.632	0.22681	698.632	0.34556	698.632	0.42222	698.632	0.64428
699.035	0.22638	699.035	0.34498	699.035	0.42156	699.035	0.64381
699.437	0.22597	699.437	0.3444	699.437	0.42091	699.437	0.64335
699.839	0.22558	699.839	0.34384	699.839	0.42031	699.839	0.64292
700.242	0.22519	700.242	0.34331	700.242	0.41974	700.242	0.64252
700.644	0.2248	700.644	0.3428	700.644	0.41922	700.644	0.64214
701.047	0.22439	701.047	0.34232	701.047	0.41874	701.047	0.64178
701.449	0.22395	701.449	0.34187	701.449	0.41829	701.449	0.64143
701.852	0.22346	701.852	0.34144	701.852	0.41787	701.852	0.64108
702.254	0.22294	702.254	0.34102	702.254	0.41745	702.254	0.64071
702.657	0.22237	702.657	0.34063	702.657	0.41704	702.657	0.64031
703.059	0.22178	703.059	0.34025	703.059	0.41663	703.059	0.63989
703.462	0.22117	703.462	0.33986	703.462	0.4162	703.462	0.63944
703.864	0.22056	703.864	0.33946	703.864	0.41574	703.864	0.63896
704.267	0.21997	704.267	0.33903	704.267	0.41526	704.267	0.63846
704.669	0.21942	704.669	0.33854	704.669	0.41475	704.669	0.63796
705.072	0.21892	705.072	0.338	705.072	0.4142	705.072	0.63745
705.475	0.21847	705.475	0.33741	705.475	0.41364	705.475	0.63696
705.877	0.21809	705.877	0.33676	705.877	0.41305	705.877	0.63648
706.28	0.21776	706.28	0.33607	706.28	0.41245	706.28	0.63603
706.682	0.21747	706.682	0.33536	706.682	0.41185	706.682	0.63559
707.085	0.21721	707.085	0.33464	707.085	0.41124	707.085	0.63518
707.488	0.21694	707.488	0.33393	707.488	0.41063	707.488	0.63476
707.89	0.21665	707.89	0.33324	707.89	0.41003	707.89	0.63435
708.293	0.21632	708.293	0.33258	708.293	0.40942	708.293	0.63393
708.696	0.21594	708.696	0.33195	708.696	0.40883	708.696	0.63349
709.098	0.2155	709.098	0.33136	709.098	0.40825	709.098	0.63302
709.501	0.21501	709.501	0.3308	709.501	0.40768	709.501	0.63253
709.904	0.21448	709.904	0.33026	709.904	0.40713	709.904	0.63202
710.306	0.21393	710.306	0.32973	710.306	0.4066	710.306	0.6315
710.709	0.21337	710.709	0.32921	710.709	0.40608	710.709	0.63097
711.112	0.21283	711.112	0.32869	711.112	0.40557	711.112	0.63045
711.515	0.21232	711.515	0.32817	711.515	0.40506	711.515	0.62994
711.917	0.21185	711.917	0.32764	711.917	0.40454	711.917	0.62944
712.32	0.21143	712.32	0.32712	712.32	0.404	712.32	0.62895
712.723	0.21106	712.723	0.3266	712.723	0.40345	712.723	0.62846
713.126	0.21073	713.126	0.32609	713.126	0.40289	713.126	0.62797
713.529	0.21043	713.529	0.32558	713.529	0.40232	713.529	0.62747
713.931	0.21014	713.931	0.32509	713.931	0.40174	713.931	0.62697
714.334	0.20986	714.334	0.32459	714.334	0.40116	714.334	0.62649
714.737	0.20956	714.737	0.32408	714.737	0.4006	714.737	0.62601
715.14	0.20925	715.14	0.32357	715.14	0.40004	715.14	0.62556
715.543	0.2089	715.543	0.32303	715.543	0.3995	715.543	0.62514
715.946	0.20854	715.946	0.32247	715.946	0.39897	715.946	0.62474
716.349	0.20816	716.349	0.3219	716.349	0.39847	716.349	0.62435
716.752	0.20776	716.752	0.32131	716.752	0.39799	716.752	0.62397
717.154	0.20737	717.154	0.32071	717.154	0.39753	717.154	0.6236
717.557	0.20697	717.557	0.32009	717.557	0.39707	717.557	0.62321
717.96	0.20657	717.96	0.31946	717.96	0.39663	717.96	0.62281
718.363	0.20617	718.363	0.31881	718.363	0.39618	718.363	0.62238
718.766	0.20575	718.766	0.31816	718.766	0.39572	718.766	0.62194
719.169	0.20532	719.169	0.3175	719.169	0.39524	719.169	0.62146
719.572	0.20488	719.572	0.31686	719.572	0.39476	719.572	0.62098
719.975	0.20442	719.975	0.31625	719.975	0.39427	719.975	0.62048
720.378	0.20398	720.378	0.31569	720.378	0.39379	720.378	0.61999
720.781	0.20355	720.781	0.31519	720.781	0.3933	720.781	0.61951
721.184	0.20317	721.184	0.31475	721.184	0.39282	721.184	0.61904
721.587	0.20284	721.587	0.31438	721.587	0.39233	721.587	0.61859
721.99	0.20255	721.99	0.31406	721.99	0.39182	721.99	0.61816
722.393	0.20231	722.393	0.31377	722.393	0.39128	722.393	0.61774
722.796	0.2021	722.796	0.31352	722.796	0.39069	722.796	0.61732
723.199	0.20188	723.199	0.31327	723.199	0.39007	723.199	0.61691
723.603	0.20165	723.603	0.31301	723.603	0.38941	723.603	0.61648
724.006	0.20138	724.006	0.31273	724.006	0.38873	724.006	0.61605
724.409	0.20106	724.409	0.31241	724.409	0.38803	724.409	0.6156
724.812	0.20068	724.812	0.31202	724.812	0.38735	724.812	0.61514
725.215	0.20024	725.215	0.31155	725.215	0.38667	725.215	0.61468
725.618	0.19976	725.618	0.31101	725.618	0.38602	725.618	0.6142
726.021	0.19922	726.021	0.31041	726.021	0.3854	726.021	0.61372
726.424	0.19865	726.424	0.30974	726.424	0.3848	726.424	0.61323
726.828	0.19805	726.828	0.30903	726.828	0.38423	726.828	0.61274
727.231	0.19744	727.231	0.3083	727.231	0.38368	727.231	0.61226
727.634	0.19681	727.634	0.30757	727.634	0.38314	727.634	0.61177
728.037	0.19619	728.037	0.30685	728.037	0.3826	728.037	0.61129
728.44	0.19558	728.44	0.30618	728.44	0.38208	728.44	0.61081
728.844	0.195	728.844	0.30556	728.844	0.38155	728.844	0.61034
729.247	0.19445	729.247	0.30502	729.247	0.38103	729.247	0.60988
729.65	0.19395	729.65	0.30456	729.65	0.38052	729.65	0.60943
730.054	0.19349	730.054	0.30416	730.054	0.38002	730.054	0.60899
730.457	0.19307	730.457	0.30381	730.457	0.37953	730.457	0.60856
730.86	0.19269	730.86	0.30348	730.86	0.37905	730.86	0.60813
731.263	0.19235	731.263	0.30314	731.263	0.37858	731.263	0.60768
731.667	0.19203	731.667	0.30278	731.667	0.37811	731.667	0.60722
732.07	0.19173	732.07	0.30238	732.07	0.37764	732.07	0.60674
732.473	0.19144	732.473	0.30194	732.473	0.37717	732.473	0.60624
732.877	0.19115	732.877	0.30146	732.877	0.37669	732.877	0.60573
733.28	0.19085	733.28	0.30094	733.28	0.37619	733.28	0.6052
733.683	0.19055	733.683	0.30041	733.683	0.37569	733.683	0.60467
734.087	0.19024	734.087	0.29986	734.087	0.37519	734.087	0.60415
734.49	0.18992	734.49	0.29929	734.49	0.37468	734.49	0.60362
734.894	0.18961	734.894	0.29873	734.894	0.37416	734.894	0.60311
735.297	0.1893	735.297	0.29817	735.297	0.37365	735.297	0.60261
735.7	0.18899	735.7	0.29763	735.7	0.37313	735.7	0.60212
736.104	0.18868	736.104	0.29711	736.104	0.37261	736.104	0.60163
736.507	0.18836	736.507	0.29661	736.507	0.37209	736.507	0.60115
736.911	0.18801	736.911	0.29613	736.911	0.37156	736.911	0.60066
737.314	0.18763	737.314	0.29567	737.314	0.37102	737.314	0.60017
737.718	0.1872	737.718	0.29521	737.718	0.37047	737.718	0.59967
738.121	0.18674	738.121	0.29475	738.121	0.3699	738.121	0.59915
738.525	0.18624	738.525	0.29428	738.525	0.36931	738.525	0.59863
738.928	0.18574	738.928	0.2938	738.928	0.3687	738.928	0.5981
739.332	0.18524	739.332	0.29333	739.332	0.36807	739.332	0.59757
739.735	0.18477	739.735	0.29287	739.735	0.36743	739.735	0.59704
740.139	0.18432	740.139	0.29242	740.139	0.3668	740.139	0.5965
740.542	0.1839	740.542	0.29198	740.542	0.36621	740.542	0.59597
740.946	0.18351	740.946	0.29156	740.946	0.36565	740.946	0.59544
741.349	0.18314	741.349	0.29115	741.349	0.36514	741.349	0.59492
741.753	0.18279	741.753	0.29075	741.753	0.36467	741.753	0.5944
742.157	0.18245	742.157	0.29035	742.157	0.36424	742.157	0.5939
742.56	0.18213	742.56	0.28996	742.56	0.36381	742.56	0.59342
742.964	0.18182	742.964	0.28958	742.964	0.36337	742.964	0.59295
743.367	0.18152	743.367	0.28919	743.367	0.3629	743.367	0.5925
743.771	0.18124	743.771	0.2888	743.771	0.36238	743.771	0.59205
744.175	0.18096	744.175	0.28837	744.175	0.36181	744.175	0.59162
744.578	0.18069	744.578	0.28789	744.578	0.36121	744.578	0.59118
744.982	0.18043	744.982	0.28735	744.982	0.36057	744.982	0.59073
745.386	0.18017	745.386	0.28675	745.386	0.35993	745.386	0.59027
745.789	0.17992	745.789	0.28609	745.789	0.35931	745.789	0.58979
746.193	0.17968	746.193	0.28541	746.193	0.35872	746.193	0.58929
746.597	0.17943	746.597	0.28472	746.597	0.35817	746.597	0.58878
747	0.17918	747	0.28405	747	0.35767	747	0.58827
747.404	0.17891	747.404	0.28342	747.404	0.35722	747.404	0.58775
747.808	0.17862	747.808	0.28283	747.808	0.3568	747.808	0.58725
748.212	0.17828	748.212	0.28229	748.212	0.35641	748.212	0.58676
748.615	0.17791	748.615	0.28179	748.615	0.35603	748.615	0.58629
749.019	0.1775	749.019	0.28132	749.019	0.35563	749.019	0.58584
749.423	0.17708	749.423	0.28086	749.423	0.35521	749.423	0.58541
749.827	0.17666	749.827	0.2804	749.827	0.35475	749.827	0.585
750.231	0.17627	750.231	0.27994	750.231	0.35427	750.231	0.58461
750.635	0.17593	750.635	0.27947	750.635	0.35377	750.635	0.58423
751.038	0.17567	751.038	0.27899	751.038	0.35326	751.038	0.58386
751.442	0.17548	751.442	0.27849	751.442	0.35277	751.442	0.5835
751.846	0.17535	751.846	0.27797	751.846	0.35229	751.846	0.58313
752.25	0.17526	752.25	0.27742	752.25	0.35185	752.25	0.58276
752.654	0.17518	752.654	0.27683	752.654	0.35143	752.654	0.58236
753.058	0.17506	753.058	0.2762	753.058	0.35101	753.058	0.58194
753.461	0.17489	753.461	0.27554	753.461	0.35059	753.461	0.58149
753.865	0.17463	753.865	0.27486	753.865	0.35015	753.865	0.58101
754.269	0.17428	754.269	0.27418	754.269	0.34968	754.269	0.58051
754.673	0.17387	754.673	0.27355	754.673	0.34917	754.673	0.57999
755.077	0.1734	755.077	0.27297	755.077	0.34864	755.077	0.57947
755.481	0.17289	755.481	0.27247	755.481	0.34809	755.481	0.57895
755.885	0.17236	755.885	0.27206	755.885	0.34754	755.885	0.57843
756.289	0.17183	756.289	0.27173	756.289	0.347	756.289	0.57793
756.693	0.1713	756.693	0.27146	756.693	0.34647	756.693	0.57745
757.097	0.17078	757.097	0.27121	757.097	0.34596	757.097	0.57697
757.501	0.17028	757.501	0.27095	757.501	0.34547	757.501	0.5765
757.905	0.16983	757.905	0.27066	757.905	0.345	757.905	0.57603
758.309	0.16945	758.309	0.27032	758.309	0.34453	758.309	0.57554
758.713	0.16914	758.713	0.26994	758.713	0.34408	758.713	0.57505
759.117	0.16891	759.117	0.26954	759.117	0.34364	759.117	0.57456
759.521	0.16877	759.521	0.26913	759.521	0.3432	759.521	0.57407
759.925	0.16869	759.925	0.26874	759.925	0.34276	759.925	0.5736
760.329	0.16865	760.329	0.26839	760.329	0.34233	760.329	0.57314
760.733	0.16861	760.733	0.26809	760.733	0.34189	760.733	0.57269
761.137	0.16854	761.137	0.26785	761.137	0.34144	761.137	0.57226
761.542	0.16841	761.542	0.26765	761.542	0.34096	761.542	0.57183
761.946	0.1682	761.946	0.26749	761.946	0.34047	761.946	0.57138
762.35	0.16792	762.35	0.26734	762.35	0.33995	762.35	0.57091
762.754	0.16757	762.754	0.26719	762.754	0.33942	762.754	0.57042
763.158	0.16718	763.158	0.26701	763.158	0.33888	763.158	0.5699
763.562	0.16676	763.562	0.26677	763.562	0.33833	763.562	0.56936
763.966	0.16633	763.966	0.26646	763.966	0.3378	763.966	0.56881
764.37	0.16592	764.37	0.26605	764.37	0.33729	764.37	0.56828
764.775	0.16553	764.775	0.26555	764.775	0.3368	764.775	0.56777
765.179	0.16516	765.179	0.26496	765.179	0.33634	765.179	0.56728
765.583	0.16482	765.583	0.2643	765.583	0.33591	765.583	0.56682
765.987	0.16451	765.987	0.2636	765.987	0.33552	765.987	0.56639
766.392	0.16423	766.392	0.2629	766.392	0.33516	766.392	0.56596
766.796	0.16395	766.796	0.26222	766.796	0.33482	766.796	0.56554
767.2	0.16368	767.2	0.26159	767.2	0.33448	767.2	0.56511
767.604	0.1634	767.604	0.26103	767.604	0.33414	767.604	0.56468
768.009	0.16309	768.009	0.26053	768.009	0.33378	768.009	0.56422
768.413	0.16276	768.413	0.2601	768.413	0.3334	768.413	0.56376
768.817	0.16239	768.817	0.25971	768.817	0.33299	768.817	0.56329
769.221	0.162	769.221	0.25934	769.221	0.33257	769.221	0.56283
769.626	0.16161	769.626	0.25899	769.626	0.33215	769.626	0.56237
770.03	0.16124	770.03	0.25864	770.03	0.33173	770.03	0.56192
770.434	0.16091	770.434	0.25829	770.434	0.33134	770.434	0.56148
770.839	0.16064	770.839	0.25795	770.839	0.33098	770.839	0.56106
771.243	0.16045	771.243	0.25763	771.243	0.33065	771.243	0.56064
771.647	0.16035	771.647	0.25734	771.647	0.33036	771.647	0.56022
772.052	0.16034	772.052	0.25709	772.052	0.33009	772.052	0.55981
772.456	0.16039	772.456	0.25687	772.456	0.32982	772.456	0.55941
772.86	0.16047	772.86	0.25669	772.86	0.32952	772.86	0.55901
773.265	0.16057	773.265	0.25653	773.265	0.32919	773.265	0.55863
773.669	0.16064	773.669	0.25636	773.669	0.32881	773.669	0.55826
774.074	0.16067	774.074	0.25617	774.074	0.32838	774.074	0.5579
774.478	0.16062	774.478	0.25593	774.478	0.32792	774.478	0.55756
774.883	0.16049	774.883	0.25563	774.883	0.32742	774.883	0.55723
775.287	0.16027	775.287	0.25528	775.287	0.32692	775.287	0.5569
775.691	0.15998	775.691	0.25488	775.691	0.32642	775.691	0.55658
776.096	0.15964	776.096	0.25445	776.096	0.32594	776.096	0.55627
776.5	0.15925	776.5	0.25402	776.5	0.32548	776.5	0.55595
776.905	0.15883	776.905	0.25361	776.905	0.32505	776.905	0.55563
777.309	0.15842	777.309	0.25323	777.309	0.32464	777.309	0.55529
777.714	0.15801	777.714	0.25289	777.714	0.32426	777.714	0.55492
778.118	0.15763	778.118	0.2526	778.118	0.32391	778.118	0.55452
778.523	0.15727	778.523	0.25234	778.523	0.32357	778.523	0.55409
778.927	0.15695	778.927	0.2521	778.927	0.32325	778.927	0.55362
779.332	0.15666	779.332	0.25185	779.332	0.32293	779.332	0.55311
779.737	0.1564	779.737	0.25157	779.737	0.32261	779.737	0.55259
780.141	0.15615	780.141	0.25125	780.141	0.32227	780.141	0.55207
780.546	0.15592	780.546	0.25088	780.546	0.32193	780.546	0.55157
780.95	0.1557	780.95	0.25047	780.95	0.32157	780.95	0.5511
781.355	0.15548	781.355	0.25004	781.355	0.32122	781.355	0.55068
781.759	0.15526	781.759	0.24961	781.759	0.32086	781.759	0.5503
782.164	0.15503	782.164	0.24919	782.164	0.3205	782.164	0.54996
782.569	0.1548	782.569	0.24879	782.569	0.32014	782.569	0.54966
782.973	0.15455	782.973	0.24839	782.973	0.31976	782.973	0.54937
783.378	0.15429	783.378	0.248	783.378	0.31937	783.378	0.54908
783.783	0.15401	783.783	0.24761	783.783	0.31894	783.783	0.54879
784.187	0.15373	784.187	0.24721	784.187	0.31849	784.187	0.54847
784.592	0.15344	784.592	0.24681	784.592	0.31801	784.592	0.54814
784.997	0.15315	784.997	0.24642	784.997	0.31753	784.997	0.54777
785.401	0.15288	785.401	0.24605	785.401	0.31705	785.401	0.54739
785.806	0.15263	785.806	0.24569	785.806	0.31658	785.806	0.54698
786.211	0.15242	786.211	0.24536	786.211	0.31614	786.211	0.54656
786.616	0.15226	786.616	0.24506	786.616	0.31573	786.616	0.54614
787.02	0.15216	787.02	0.24478	787.02	0.31534	787.02	0.54571
787.425	0.15212	787.425	0.24452	787.425	0.31496	787.425	0.5453
787.83	0.15215	787.83	0.24429	787.83	0.31461	787.83	0.5449
788.235	0.15222	788.235	0.24406	788.235	0.31425	788.235	0.54451
788.639	0.1523	788.639	0.24383	788.639	0.3139	788.639	0.54413
789.044	0.15235	789.044	0.24358	789.044	0.31355	789.044	0.54377
789.449	0.15233	789.449	0.24329	789.449	0.31318	789.449	0.54342
789.854	0.15222	789.854	0.24294	789.854	0.3128	789.854	0.54309
790.258	0.15198	790.258	0.24252	790.258	0.31243	790.258	0.54276
790.663	0.15161	790.663	0.24203	790.663	0.31206	790.663	0.54245
791.068	0.15113	791.068	0.24146	791.068	0.3117	791.068	0.54215
791.473	0.15057	791.473	0.24085	791.473	0.31137	791.473	0.54186
791.878	0.14995	791.878	0.24021	791.878	0.31105	791.878	0.54158
792.283	0.14933	792.283	0.23959	792.283	0.31073	792.283	0.5413
792.688	0.14875	792.688	0.23902	792.688	0.3104	792.688	0.541
793.093	0.14824	793.093	0.23852	793.093	0.31004	793.093	0.54068
793.497	0.14783	793.497	0.23811	793.497	0.30964	793.497	0.54032
793.902	0.14754	793.902	0.23779	793.902	0.3092	793.902	0.53993
794.307	0.14735	794.307	0.23755	794.307	0.30874	794.307	0.5395
794.712	0.14726	794.712	0.23738	794.712	0.30827	794.712	0.53903
795.117	0.14724	795.117	0.23726	795.117	0.30782	795.117	0.53855
795.522	0.14726	795.522	0.23717	795.522	0.30741	795.522	0.53805
795.927	0.14729	795.927	0.2371	795.927	0.30704	795.927	0.53756
796.332	0.14731	796.332	0.23701	796.332	0.30671	796.332	0.53706
796.737	0.1473	796.737	0.23691	796.737	0.30641	796.737	0.53658
797.142	0.14725	797.142	0.23679	797.142	0.30612	797.142	0.53612
797.547	0.14715	797.547	0.23664	797.547	0.30583	797.547	0.53567
797.952	0.14701	797.952	0.23647	797.952	0.30553	797.952	0.53526
798.357	0.14681	798.357	0.23628	798.357	0.30522	798.357	0.53486
798.762	0.14656	798.762	0.23607	798.762	0.3049	798.762	0.53449
799.167	0.14627	799.167	0.23585	799.167	0.30458	799.167	0.53414
799.572	0.14595	799.572	0.23561	799.572	0.30425	799.572	0.5338
799.977	0.1456	799.977	0.23533	799.977	0.30392	799.977	0.53345
800.382	0.14525	800.382	0.23502	800.382	0.30358	800.382	0.5331
800.787	0.1449	800.787	0.23469	800.787	0.30323	800.787	0.53271
801.192	0.14458	801.192	0.23436	801.192	0.30287	801.192	0.53231
801.597	0.1443	801.597	0.23406	801.597	0.3025	801.597	0.53187
802.002	0.14409	802.002	0.23382	802.002	0.30213	802.002	0.53141
802.407	0.14394	802.407	0.23365	802.407	0.30176	802.407	0.53093
802.812	0.14385	802.812	0.23355	802.812	0.30142	802.812	0.53044
803.218	0.14383	803.218	0.23348	803.218	0.30109	803.218	0.52994
803.623	0.14385	803.623	0.23343	803.623	0.3008	803.623	0.52944
804.028	0.1439	804.028	0.23335	804.028	0.30053	804.028	0.52893
804.433	0.14396	804.433	0.23323	804.433	0.30027	804.433	0.52843
804.838	0.14401	804.838	0.23306	804.838	0.30001	804.838	0.52794
805.243	0.14403	805.243	0.23286	805.243	0.29974	805.243	0.52745
805.649	0.14399	805.649	0.23262	805.649	0.29945	805.649	0.52698
806.054	0.1439	806.054	0.23238	806.054	0.29916	806.054	0.52654
806.459	0.14374	806.459	0.23214	806.459	0.29885	806.459	0.52613
806.864	0.14352	806.864	0.23189	806.864	0.29854	806.864	0.52577
807.269	0.14325	807.269	0.23165	807.269	0.29823	807.269	0.52544
807.675	0.14297	807.675	0.23141	807.675	0.29793	807.675	0.52514
808.08	0.14268	808.08	0.23117	808.08	0.29762	808.08	0.52487
808.485	0.14241	808.485	0.23091	808.485	0.2973	808.485	0.5246
808.89	0.14218	808.89	0.23064	808.89	0.29696	808.89	0.52433
809.296	0.14197	809.296	0.23034	809.296	0.2966	809.296	0.52406
809.701	0.14179	809.701	0.23002	809.701	0.29621	809.701	0.52378
810.106	0.14162	810.106	0.22968	810.106	0.29579	810.106	0.52351
810.511	0.14144	810.511	0.22935	810.511	0.29536	810.511	0.52324
810.917	0.14126	810.917	0.22905	810.917	0.29492	810.917	0.52298
811.322	0.14105	811.322	0.22878	811.322	0.29448	811.322	0.52271
811.727	0.14082	811.727	0.22856	811.727	0.29405	811.727	0.52245
812.133	0.14057	812.133	0.22836	812.133	0.29364	812.133	0.52216
812.538	0.14029	812.538	0.22818	812.538	0.29326	812.538	0.52185
812.943	0.14001	812.943	0.22798	812.943	0.29291	812.943	0.52151
813.349	0.13973	813.349	0.22773	813.349	0.29258	813.349	0.52114
813.754	0.13945	813.754	0.22744	813.754	0.29228	813.754	0.52074
814.159	0.13918	814.159	0.22709	814.159	0.292	814.159	0.52033
814.565	0.13894	814.565	0.22671	814.565	0.29173	814.565	0.51992
814.97	0.13872	814.97	0.22632	814.97	0.29147	814.97	0.51951
815.376	0.13854	815.376	0.22596	815.376	0.29123	815.376	0.51912
815.781	0.13841	815.781	0.22565	815.781	0.29099	815.781	0.51874
816.186	0.13831	816.186	0.22544	816.186	0.29075	816.186	0.51838
816.592	0.13824	816.592	0.22531	816.592	0.2905	816.592	0.51801
816.997	0.13817	816.997	0.22526	816.997	0.29025	816.997	0.51763
817.403	0.13806	817.403	0.22526	817.403	0.28997	817.403	0.51724
817.808	0.13789	817.808	0.22526	817.808	0.28966	817.808	0.51683
818.214	0.13762	818.214	0.22524	818.214	0.28933	818.214	0.51639
818.619	0.13725	818.619	0.22516	818.619	0.28899	818.619	0.51594
819.025	0.13681	819.025	0.225	819.025	0.28864	819.025	0.51548
819.43	0.13633	819.43	0.22478	819.43	0.2883	819.43	0.51502
819.836	0.13585	819.836	0.22452	819.836	0.28798	819.836	0.51457
820.241	0.13542	820.241	0.22425	820.241	0.28768	820.241	0.51415
820.647	0.13509	820.647	0.22398	820.647	0.28742	820.647	0.51376
821.052	0.13487	821.052	0.22373	821.052	0.28717	821.052	0.51341
821.458	0.13475	821.458	0.22349	821.458	0.28693	821.458	0.5131
821.863	0.13472	821.863	0.22322	821.863	0.28671	821.863	0.51281
822.269	0.13473	822.269	0.22289	822.269	0.28648	822.269	0.51255
822.675	0.13474	822.675	0.22247	822.675	0.28626	822.675	0.5123
823.08	0.1347	823.08	0.22193	823.08	0.28604	823.08	0.51207
823.486	0.13459	823.486	0.22127	823.486	0.28581	823.486	0.51183
823.891	0.1344	823.891	0.22049	823.891	0.28558	823.891	0.5116
824.297	0.13415	824.297	0.21963	824.297	0.28533	824.297	0.51136
824.703	0.13386	824.703	0.21875	824.703	0.28507	824.703	0.5111
825.108	0.13358	825.108	0.21789	825.108	0.28478	825.108	0.51082
825.514	0.13334	825.514	0.21711	825.514	0.28448	825.514	0.51051
825.919	0.13316	825.919	0.21645	825.919	0.28417	825.919	0.51017
826.325	0.13306	826.325	0.21594	826.325	0.28385	826.325	0.5098
826.731	0.13301	826.731	0.21559	826.731	0.28354	826.731	0.5094
827.136	0.13301	827.136	0.21537	827.136	0.28324	827.136	0.50898
827.542	0.13301	827.542	0.21525	827.542	0.28297	827.542	0.50855
827.948	0.13299	827.948	0.21516	827.948	0.28272	827.948	0.50814
828.354	0.13294	828.354	0.21508	828.354	0.2825	828.354	0.50775
828.759	0.13285	828.759	0.21495	828.759	0.28229	828.759	0.5074
829.165	0.13272	829.165	0.21475	829.165	0.2821	829.165	0.50709
829.571	0.13256	829.571	0.21449	829.571	0.2819	829.571	0.50681
829.976	0.13239	829.976	0.21418	829.976	0.28168	829.976	0.50654
830.382	0.13221	830.382	0.21383	830.382	0.28145	830.382	0.50629
830.788	0.13201	830.788	0.21347	830.788	0.28119	830.788	0.50603
831.194	0.13178	831.194	0.2131	831.194	0.28091	831.194	0.50577
831.599	0.13151	831.599	0.21273	831.599	0.2806	831.599	0.50548
832.005	0.13119	832.005	0.21234	832.005	0.28028	832.005	0.50517
832.411	0.13085	832.411	0.21193	832.411	0.27993	832.411	0.50484
832.817	0.13048	832.817	0.21151	832.817	0.27957	832.817	0.50449
833.223	0.13011	833.223	0.21109	833.223	0.27919	833.223	0.50412
833.628	0.12977	833.628	0.21068	833.628	0.27879	833.628	0.50373
834.034	0.12948	834.034	0.2103	834.034	0.27837	834.034	0.50332
834.44	0.12924	834.44	0.20997	834.44	0.27792	834.44	0.50289
834.846	0.12905	834.846	0.20968	834.846	0.27747	834.846	0.50244
835.252	0.12891	835.252	0.20944	835.252	0.277	835.252	0.502
835.658	0.12879	835.658	0.20922	835.658	0.27654	835.658	0.50157
836.064	0.12866	836.064	0.20899	836.064	0.27608	836.064	0.50118
836.469	0.1285	836.469	0.20873	836.469	0.27564	836.469	0.50083
836.875	0.1283	836.875	0.20841	836.875	0.27522	836.875	0.50053
837.281	0.12806	837.281	0.20805	837.281	0.27482	837.281	0.50027
837.687	0.12778	837.687	0.20768	837.687	0.27443	837.687	0.50006
838.093	0.12752	838.093	0.20732	838.093	0.27405	838.093	0.49987
838.499	0.12729	838.499	0.20702	838.499	0.27367	838.499	0.49968
838.905	0.12713	838.905	0.20682	838.905	0.27331	838.905	0.49948
839.311	0.12704	839.311	0.20671	839.311	0.27297	839.311	0.49926
839.717	0.12702	839.717	0.20668	839.717	0.27266	839.717	0.49901
840.123	0.12703	840.123	0.20669	840.123	0.27239	840.123	0.49871
840.529	0.12703	840.529	0.20672	840.529	0.27216	840.529	0.49836
840.935	0.12701	840.935	0.20671	840.935	0.27199	840.935	0.49796
841.341	0.12694	841.341	0.20666	841.341	0.27185	841.341	0.4975
841.747	0.12684	841.747	0.20656	841.747	0.27174	841.747	0.49697
842.153	0.12671	842.153	0.2064	842.153	0.27164	842.153	0.4964
842.559	0.12659	842.559	0.20619	842.559	0.27153	842.559	0.49578
842.965	0.1265	842.965	0.20594	842.965	0.27139	842.965	0.49516
843.371	0.12642	843.371	0.20564	843.371	0.2712	843.371	0.49455
843.777	0.12636	843.777	0.20527	843.777	0.27095	843.777	0.49399
844.183	0.12627	844.183	0.20484	844.183	0.27063	844.183	0.49347
844.589	0.12613	844.589	0.20435	844.589	0.27024	844.589	0.49302
844.995	0.12591	844.995	0.20381	844.995	0.26979	844.995	0.49263
845.401	0.12561	845.401	0.20326	845.401	0.2693	845.401	0.49227
845.807	0.12522	845.807	0.20273	845.807	0.26878	845.807	0.49193
846.213	0.12478	846.213	0.20226	846.213	0.26824	846.213	0.49161
846.619	0.12433	846.619	0.20188	846.619	0.26772	846.619	0.49128
847.025	0.1239	847.025	0.20159	847.025	0.26722	847.025	0.49095
847.432	0.12353	847.432	0.20138	847.432	0.26675	847.432	0.49062
847.838	0.12325	847.838	0.20124	847.838	0.26633	847.838	0.4903
848.244	0.12306	848.244	0.20112	848.244	0.26597	848.244	0.48999
848.65	0.12298	848.65	0.20101	848.65	0.26566	848.65	0.48969
849.056	0.12297	849.056	0.20087	849.056	0.26539	849.056	0.48938
849.462	0.12301	849.462	0.20068	849.462	0.26515	849.462	0.48907
849.868	0.12307	849.868	0.20044	849.868	0.26493	849.868	0.48875
850.274	0.12311	850.274	0.20015	850.274	0.26471	850.274	0.48841
850.681	0.12312	850.681	0.19982	850.681	0.26448	850.681	0.48807
851.087	0.12308	851.087	0.19946	851.087	0.26422	851.087	0.48773
851.493	0.12299	851.493	0.1991	851.493	0.26393	851.493	0.48739
851.899	0.12285	851.899	0.19874	851.899	0.26358	851.899	0.48706
852.305	0.12267	852.305	0.1984	852.305	0.26319	852.305	0.48673
852.712	0.12247	852.712	0.19808	852.712	0.26276	852.712	0.4864
853.118	0.12224	853.118	0.19777	853.118	0.2623	853.118	0.48607
853.524	0.12199	853.524	0.19746	853.524	0.26184	853.524	0.48574
853.93	0.12171	853.93	0.19714	853.93	0.26138	853.93	0.48539
854.337	0.1214	854.337	0.19681	854.337	0.26096	854.337	0.48504
854.743	0.12104	854.743	0.19649	854.743	0.26058	854.743	0.48467
855.149	0.12066	855.149	0.19617	855.149	0.26025	855.149	0.4843
855.556	0.12025	855.556	0.19588	855.556	0.25995	855.556	0.48391
855.962	0.11984	855.962	0.19563	855.962	0.25969	855.962	0.48351
856.368	0.11946	856.368	0.19544	856.368	0.25944	856.368	0.48309
856.774	0.11913	856.774	0.19531	856.774	0.2592	856.774	0.48265
857.181	0.11885	857.181	0.19524	857.181	0.25897	857.181	0.48219
857.587	0.11863	857.587	0.19521	857.587	0.25872	857.587	0.48172
857.993	0.11844	857.993	0.1952	857.993	0.25845	857.993	0.48124
858.4	0.11828	858.4	0.19519	858.4	0.25815	858.4	0.48077
858.806	0.11812	858.806	0.19514	858.806	0.25784	858.806	0.48033
859.212	0.11796	859.212	0.19503	859.212	0.25751	859.212	0.47993
859.619	0.1178	859.619	0.19485	859.619	0.25719	859.619	0.47958
860.025	0.11764	860.025	0.19461	860.025	0.25688	860.025	0.47926
860.432	0.1175	860.432	0.19429	860.432	0.25659	860.432	0.47899
860.838	0.11737	860.838	0.19391	860.838	0.25633	860.838	0.47874
861.245	0.11726	861.245	0.19348	861.245	0.2561	861.245	0.47851
861.651	0.11717	861.651	0.19301	861.651	0.25588	861.651	0.47829
862.057	0.11711	862.057	0.19251	862.057	0.25566	862.057	0.47806
862.464	0.11706	862.464	0.19198	862.464	0.25544	862.464	0.47782
862.87	0.11703	862.87	0.19144	862.87	0.25519	862.87	0.47756
863.277	0.117	863.277	0.19091	863.277	0.25493	863.277	0.47727
863.683	0.11697	863.683	0.1904	863.683	0.25465	863.683	0.47694
864.09	0.11691	864.09	0.18992	864.09	0.25434	864.09	0.47658
864.496	0.11679	864.496	0.18948	864.496	0.25403	864.496	0.47617
864.903	0.11659	864.903	0.18907	864.903	0.25369	864.903	0.47573
865.309	0.11631	865.309	0.1887	865.309	0.25334	865.309	0.47527
865.716	0.11595	865.716	0.18836	865.716	0.25297	865.716	0.47479
866.122	0.11552	866.122	0.18805	866.122	0.25258	866.122	0.47432
866.529	0.11507	866.529	0.18779	866.529	0.25219	866.529	0.47386
866.935	0.11463	866.935	0.18757	866.935	0.25179	866.935	0.47341
867.342	0.11423	867.342	0.18742	867.342	0.25138	867.342	0.47297
867.748	0.11387	867.748	0.18734	867.748	0.25097	867.748	0.47254
868.155	0.11358	868.155	0.18735	868.155	0.25057	868.155	0.47209
868.561	0.11334	868.561	0.18741	868.561	0.25019	868.561	0.47162
868.968	0.11314	868.968	0.18751	868.968	0.24983	868.968	0.47113
869.374	0.11299	869.374	0.18761	869.374	0.24951	869.374	0.47062
869.781	0.11288	869.781	0.18768	869.781	0.24923	869.781	0.4701
870.188	0.11281	870.188	0.18769	870.188	0.249	870.188	0.46957
870.594	0.11281	870.594	0.18762	870.594	0.2488	870.594	0.46904
871.001	0.11287	871.001	0.18747	871.001	0.24861	871.001	0.46853
871.407	0.113	871.407	0.18724	871.407	0.24843	871.407	0.46801
871.814	0.11316	871.814	0.18696	871.814	0.24822	871.814	0.4675
872.221	0.11332	872.221	0.18665	872.221	0.24798	872.221	0.467
872.627	0.11345	872.627	0.18632	872.627	0.24771	872.627	0.4665
873.034	0.1135	873.034	0.18599	873.034	0.2474	873.034	0.46603
873.441	0.11344	873.441	0.18566	873.441	0.24708	873.441	0.46558
873.847	0.11325	873.847	0.18534	873.847	0.24674	873.847	0.46517
874.254	0.11295	874.254	0.18502	874.254	0.24641	874.254	0.46481
874.661	0.11256	874.661	0.1847	874.661	0.2461	874.661	0.46449
875.067	0.11213	875.067	0.18438	875.067	0.24582	875.067	0.46422
875.474	0.11172	875.474	0.18405	875.474	0.24557	875.474	0.46399
875.881	0.11136	875.881	0.18372	875.881	0.24536	875.881	0.46379
876.287	0.1111	876.287	0.18337	876.287	0.24517	876.287	0.4636
876.694	0.11093	876.694	0.18303	876.694	0.245	876.694	0.46343
877.101	0.11085	877.101	0.18269	877.101	0.24483	877.101	0.46323
877.507	0.11084	877.507	0.18235	877.507	0.24466	877.507	0.46301
877.914	0.11088	877.914	0.18204	877.914	0.24445	877.914	0.46273
878.321	0.11096	878.321	0.18178	878.321	0.24422	878.321	0.46241
878.728	0.11104	878.728	0.18159	878.728	0.24394	878.728	0.46203
879.135	0.11112	879.135	0.18149	879.135	0.24362	879.135	0.46161
879.541	0.1112	879.541	0.18149	879.541	0.24327	879.541	0.46116
879.948	0.11128	879.948	0.18158	879.948	0.2429	879.948	0.46069
880.355	0.11135	880.355	0.18172	880.355	0.24251	880.355	0.46024
880.762	0.1114	880.762	0.18189	880.762	0.24212	880.762	0.4598
881.169	0.11143	881.169	0.18201	881.169	0.24171	881.169	0.4594
881.575	0.11141	881.575	0.18203	881.575	0.24129	881.575	0.45903
881.982	0.11134	881.982	0.18192	881.982	0.24086	881.982	0.45868
882.389	0.1112	882.389	0.18163	882.389	0.24039	882.389	0.45835
882.796	0.11101	882.796	0.18119	882.796	0.2399	882.796	0.45801
883.203	0.11076	883.203	0.1806	883.203	0.23938	883.203	0.45765
883.61	0.11047	883.61	0.17992	883.61	0.23886	883.61	0.45725
884.016	0.11016	884.016	0.1792	884.016	0.23835	884.016	0.45681
884.423	0.10983	884.423	0.17846	884.423	0.23786	884.423	0.45632
884.83	0.10949	884.83	0.17776	884.83	0.23741	884.83	0.45579
885.237	0.10912	885.237	0.1771	885.237	0.23701	885.237	0.45524
885.644	0.10872	885.644	0.17649	885.644	0.23663	885.644	0.45469
886.051	0.10826	886.051	0.17594	886.051	0.23628	886.051	0.45414
886.458	0.10776	886.458	0.17544	886.458	0.23594	886.458	0.45362
886.865	0.10721	886.865	0.17499	886.865	0.23559	886.865	0.45315
887.272	0.10664	887.272	0.17459	887.272	0.23524	887.272	0.45273
887.679	0.10608	887.679	0.17425	887.679	0.2349	887.679	0.45236
888.086	0.10558	888.086	0.17398	888.086	0.23456	888.086	0.45205
888.492	0.10518	888.492	0.17379	888.492	0.23424	888.492	0.4518
888.899	0.1049	888.899	0.17367	888.899	0.23394	888.899	0.45158
889.306	0.10476	889.306	0.17362	889.306	0.23365	889.306	0.4514
889.713	0.10473	889.713	0.17361	889.713	0.23336	889.713	0.45121
890.12	0.10478	890.12	0.17362	890.12	0.23306	890.12	0.45099
890.527	0.10485	890.527	0.17362	890.527	0.23273	890.527	0.45072
890.934	0.1049	890.934	0.17357	890.934	0.23237	890.934	0.45039
891.341	0.10487	891.341	0.17347	891.341	0.23199	891.341	0.44999
891.748	0.10476	891.748	0.17331	891.748	0.23161	891.748	0.44954
892.155	0.10458	892.155	0.1731	892.155	0.23126	892.155	0.44905
892.562	0.10434	892.562	0.17286	892.562	0.23094	892.562	0.44854
892.969	0.1041	892.969	0.17261	892.969	0.23067	892.969	0.44804
893.376	0.10389	893.376	0.17236	893.376	0.23045	893.376	0.44756
893.784	0.10374	893.784	0.17215	893.784	0.23027	893.784	0.44709
894.191	0.10364	894.191	0.17196	894.191	0.23011	894.191	0.44665
894.598	0.10358	894.598	0.1718	894.598	0.22995	894.598	0.44621
895.005	0.10355	895.005	0.17165	895.005	0.22979	895.005	0.44579
895.412	0.10352	895.412	0.17149	895.412	0.22961	895.412	0.44536
895.819	0.10347	895.819	0.17131	895.819	0.2294	895.819	0.44495
896.226	0.10339	896.226	0.1711	896.226	0.22916	896.226	0.44454
896.633	0.10328	896.633	0.17087	896.633	0.2289	896.633	0.44414
897.04	0.10315	897.04	0.17061	897.04	0.22861	897.04	0.44376
897.447	0.10301	897.447	0.17033	897.447	0.2283	897.447	0.44339
897.854	0.10287	897.854	0.17005	897.854	0.22795	897.854	0.44304
898.262	0.10275	898.262	0.16976	898.262	0.22759	898.262	0.44269
898.669	0.10266	898.669	0.16946	898.669	0.22721	898.669	0.44235
899.076	0.10259	899.076	0.16916	899.076	0.22682	899.076	0.44202
899.483	0.10256	899.483	0.16885	899.483	0.22645	899.483	0.44169
899.89	0.10253	899.89	0.16853	899.89	0.22611	899.89	0.44137
900.297	0.10249	900.297	0.16823	900.297	0.2258	900.297	0.44106
900.705	0.10242	900.705	0.16795	900.705	0.22553	900.705	0.44076
901.112	0.10229	901.112	0.1677	901.112	0.22532	901.112	0.44048
901.519	0.10208	901.519	0.16749	901.519	0.22514	901.519	0.44021
901.926	0.10179	901.926	0.16733	901.926	0.22501	901.926	0.43995
902.333	0.10145	902.333	0.16722	902.333	0.22492	902.333	0.43971
902.741	0.10108	902.741	0.16716	902.741	0.22484	902.741	0.43947
903.148	0.10071	903.148	0.16716	903.148	0.22477	903.148	0.43924
903.555	0.1004	903.555	0.16724	903.555	0.2247	903.555	0.439
903.962	0.10019	903.962	0.16741	903.962	0.22463	903.962	0.43875
904.37	0.10009	904.37	0.16767	904.37	0.22456	904.37	0.43848
904.777	0.1001	904.777	0.168	904.777	0.22449	904.777	0.43818
905.184	0.10021	905.184	0.16838	905.184	0.22442	905.184	0.43786
905.591	0.10039	905.591	0.16878	905.591	0.22436	905.591	0.4375
905.999	0.10059	905.999	0.16914	905.999	0.2243	905.999	0.43712
906.406	0.10078	906.406	0.1694	906.406	0.22424	906.406	0.43673
906.813	0.10092	906.813	0.16954	906.813	0.22417	906.813	0.43635
907.221	0.10098	907.221	0.16952	907.221	0.22408	907.221	0.436
907.628	0.10095	907.628	0.16932	907.628	0.22398	907.628	0.43571
908.035	0.1008	908.035	0.16895	908.035	0.22384	908.035	0.43548
908.443	0.10054	908.443	0.16843	908.443	0.22366	908.443	0.43533
908.85	0.10019	908.85	0.1678	908.85	0.22345	908.85	0.43523
909.257	0.09978	909.257	0.1671	909.257	0.22319	909.257	0.43516
909.665	0.09936	909.665	0.16638	909.665	0.22291	909.665	0.4351
910.072	0.09898	910.072	0.1657	910.072	0.2226	910.072	0.435
910.479	0.09869	910.479	0.16511	910.479	0.22227	910.479	0.43484
910.887	0.09852	910.887	0.16463	910.887	0.22196	910.887	0.43459
911.294	0.09848	911.294	0.16429	911.294	0.22166	911.294	0.43425
911.701	0.09853	911.701	0.16406	911.701	0.2214	911.701	0.43384
912.109	0.09866	912.109	0.16394	912.109	0.22117	912.109	0.43337
912.516	0.09883	912.516	0.16389	912.516	0.22099	912.516	0.43287
912.924	0.09898	912.924	0.16386	912.924	0.22085	912.924	0.4324
913.331	0.09909	913.331	0.16382	913.331	0.22073	913.331	0.43197
913.739	0.09916	913.739	0.16372	913.739	0.22063	913.739	0.4316
914.146	0.09917	914.146	0.16354	914.146	0.22054	914.146	0.4313
914.553	0.09913	914.553	0.16329	914.553	0.22044	914.553	0.43108
914.961	0.09906	914.961	0.16295	914.961	0.22034	914.961	0.43091
915.368	0.09897	915.368	0.16255	915.368	0.22024	915.368	0.43077
915.776	0.09886	915.776	0.16212	915.776	0.22012	915.776	0.43066
916.183	0.09874	916.183	0.16168	916.183	0.22	916.183	0.43055
916.591	0.09861	916.591	0.16127	916.591	0.21987	916.591	0.43044
916.998	0.09846	916.998	0.1609	916.998	0.21972	916.998	0.43032
917.406	0.09831	917.406	0.16063	917.406	0.21955	917.406	0.4302
917.813	0.09815	917.813	0.16046	917.813	0.21935	917.813	0.43007
918.221	0.098	918.221	0.16043	918.221	0.21912	918.221	0.42993
918.628	0.09788	918.628	0.16054	918.628	0.21888	918.628	0.4298
919.036	0.09778	919.036	0.16078	919.036	0.21862	919.036	0.42965
919.443	0.09773	919.443	0.16112	919.443	0.21838	919.443	0.42951
919.851	0.09772	919.851	0.16152	919.851	0.21817	919.851	0.42936
920.258	0.09775	920.258	0.16192	920.258	0.21799	920.258	0.42921
920.666	0.09779	920.666	0.16229	920.666	0.21786	920.666	0.42906
921.073	0.09783	921.073	0.16258	921.073	0.21777	921.073	0.42891
921.481	0.09785	921.481	0.16278	921.481	0.21772	921.481	0.42874
921.889	0.09785	921.889	0.16289	921.889	0.21768	921.889	0.42856
922.296	0.09784	922.296	0.16293	922.296	0.21766	922.296	0.42837
922.704	0.09784	922.704	0.16291	922.704	0.21764	922.704	0.42816
923.111	0.09788	923.111	0.16286	923.111	0.21763	923.111	0.42794
923.519	0.09798	923.519	0.16277	923.519	0.21762	923.519	0.42772
923.927	0.09814	923.927	0.16267	923.927	0.21763	923.927	0.4275
924.334	0.09836	924.334	0.16253	924.334	0.21764	924.334	0.4273
924.742	0.09861	924.742	0.16237	924.742	0.21766	924.742	0.42713
925.149	0.09886	925.149	0.16217	925.149	0.21768	925.149	0.427
925.557	0.09908	925.557	0.16194	925.557	0.21769	925.557	0.42691
925.965	0.09924	925.965	0.16168	925.965	0.21767	925.965	0.42687
926.372	0.09931	926.372	0.16142	926.372	0.21763	926.372	0.42686
926.78	0.0993	926.78	0.16116	926.78	0.21756	926.78	0.42688
927.188	0.09921	927.188	0.16093	927.188	0.21747	927.188	0.4269
927.595	0.09905	927.595	0.16074	927.595	0.21738	927.595	0.42693
928.003	0.09884	928.003	0.16061	928.003	0.21728	928.003	0.42695
928.411	0.0986	928.411	0.16053	928.411	0.21721	928.411	0.42696
928.818	0.09837	928.818	0.1605	928.818	0.21715	928.818	0.42697
929.226	0.09814	929.226	0.1605	929.226	0.21713	929.226	0.42698
929.634	0.09793	929.634	0.16051	929.634	0.21713	929.634	0.42699
930.042	0.09774	930.042	0.16052	930.042	0.21714	930.042	0.427
930.449	0.09756	930.449	0.16051	930.449	0.21714	930.449	0.42702
930.857	0.0974	930.857	0.16048	930.857	0.21713	930.857	0.42705
931.265	0.09724	931.265	0.16044	931.265	0.2171	931.265	0.42709
931.672	0.0971	931.672	0.16039	931.672	0.21706	931.672	0.42717
932.08	0.09698	932.08	0.16034	932.08	0.21705	932.08	0.42728
932.488	0.09688	932.488	0.16027	932.488	0.21708	932.488	0.42744
932.896	0.0968	932.896	0.16018	932.896	0.21718	932.896	0.42767
933.304	0.09674	933.304	0.16005	933.304	0.21736	933.304	0.42794
933.711	0.09667	933.711	0.15987	933.711	0.21761	933.711	0.42827
934.119	0.09659	934.119	0.15966	934.119	0.21791	934.119	0.42862
934.527	0.0965	934.527	0.15944	934.527	0.21822	934.527	0.429
934.935	0.09638	934.935	0.15923	934.935	0.21853	934.935	0.42936
935.342	0.09625	935.342	0.15906	935.342	0.21879	935.342	0.42971
935.75	0.09612	935.75	0.15895	935.75	0.21902	935.75	0.43001
936.158	0.096	936.158	0.15892	936.158	0.2192	936.158	0.43027
936.566	0.0959	936.566	0.15896	936.566	0.21936	936.566	0.43047
936.974	0.09582	936.974	0.15906	936.974	0.21952	936.974	0.43062
937.382	0.09577	937.382	0.15921	937.382	0.21969	937.382	0.43072
937.789	0.09574	937.789	0.15939	937.789	0.2199	937.789	0.43078
938.197	0.09573	938.197	0.1596	938.197	0.22014	938.197	0.43083
938.605	0.09572	938.605	0.15982	938.605	0.22041	938.605	0.43089
939.013	0.09569	939.013	0.16004	939.013	0.22068	939.013	0.43097
939.421	0.09564	939.421	0.16024	939.421	0.22093	939.421	0.43108
939.829	0.09557	939.829	0.16043	939.829	0.22114	939.829	0.43122
940.237	0.0955	940.237	0.16061	940.237	0.22129	940.237	0.4314
940.645	0.09544	940.645	0.16079	940.645	0.22138	940.645	0.4316
941.052	0.09543	941.052	0.16099	941.052	0.2214	941.052	0.43182
941.46	0.09548	941.46	0.16123	941.46	0.22138	941.46	0.43203
941.868	0.09558	941.868	0.16152	941.868	0.22131	941.868	0.43225
942.276	0.09574	942.276	0.16188	942.276	0.22123	942.276	0.43246
942.684	0.09592	942.684	0.1623	942.684	0.22113	942.684	0.43266
943.092	0.0961	943.092	0.16276	943.092	0.22103	943.092	0.43285
943.5	0.09627	943.5	0.16325	943.5	0.22094	943.5	0.43302
943.908	0.09641	943.908	0.16373	943.908	0.22084	943.908	0.43316
944.316	0.09652	944.316	0.16416	944.316	0.22074	944.316	0.43327
944.724	0.09662	944.724	0.16452	944.724	0.22061	944.724	0.43334
945.132	0.0967	945.132	0.16478	945.132	0.22047	945.132	0.43335
945.54	0.09677	945.54	0.16491	945.54	0.2203	945.54	0.43332
945.948	0.09681	945.948	0.16491	945.948	0.22011	945.948	0.43324
946.356	0.09681	946.356	0.16478	946.356	0.2199	946.356	0.43312
946.764	0.09675	946.764	0.16452	946.764	0.21968	946.764	0.43296
947.172	0.09661	947.172	0.16415	947.172	0.21945	947.172	0.43276
947.58	0.09638	947.58	0.16369	947.58	0.21922	947.58	0.43253
947.988	0.09606	947.988	0.16316	947.988	0.21899	947.988	0.43228
948.396	0.09565	948.396	0.1626	948.396	0.21877	948.396	0.43202
948.804	0.09517	948.804	0.16204	948.804	0.21856	948.804	0.43177
949.212	0.09466	949.212	0.16151	949.212	0.21836	949.212	0.43154
949.62	0.09413	949.62	0.16104	949.62	0.21817	949.62	0.43134
950.028	0.09361	950.028	0.16064	950.028	0.21798	950.028	0.43119
950.436	0.09312	950.436	0.1603	950.436	0.21781	950.436	0.43108
950.844	0.09266	950.844	0.15999	950.844	0.21764	950.844	0.431
951.252	0.09225	951.252	0.1597	951.252	0.21746	951.252	0.43094
951.66	0.09189	951.66	0.15939	951.66	0.21726	951.66	0.43088
952.068	0.09158	952.068	0.15905	952.068	0.21701	952.068	0.43083
952.477	0.09133	952.477	0.15869	952.477	0.21671	952.477	0.43076
952.885	0.09113	952.885	0.15833	952.885	0.21635	952.885	0.43067
953.293	0.09097	953.293	0.158	953.293	0.21591	953.293	0.43055
953.701	0.09083	953.701	0.15773	953.701	0.21542	953.701	0.43041
954.109	0.09068	954.109	0.15752	954.109	0.21488	954.109	0.43024
954.517	0.09048	954.517	0.15737	954.517	0.21432	954.517	0.43005
954.925	0.0902	954.925	0.15726	954.925	0.21377	954.925	0.42983
955.333	0.08984	955.333	0.15718	955.333	0.21324	955.333	0.4296
955.742	0.0894	955.742	0.15711	955.742	0.21275	955.742	0.42933
956.15	0.0889	956.15	0.15704	956.15	0.21232	956.15	0.42905
956.558	0.08838	956.558	0.15696	956.558	0.21193	956.558	0.42875
956.966	0.08786	956.966	0.15685	956.966	0.21158	956.966	0.42844
957.374	0.08739	957.374	0.1567	957.374	0.21125	957.374	0.42815
957.782	0.08698	957.782	0.15649	957.782	0.21093	957.782	0.42788
958.191	0.0866	958.191	0.15618	958.191	0.21058	958.191	0.42764
958.599	0.08626	958.599	0.15576	958.599	0.21022	958.599	0.42743
959.007	0.08593	959.007	0.15522	959.007	0.20982	959.007	0.42724
959.415	0.08557	959.415	0.15457	959.415	0.2094	959.415	0.42705
959.823	0.0852	959.823	0.15384	959.823	0.20895	959.823	0.42684
960.232	0.08481	960.232	0.15306	960.232	0.20848	960.232	0.42659
960.64	0.0844	960.64	0.15228	960.64	0.20798	960.64	0.42628
961.048	0.084	961.048	0.15152	961.048	0.20745	961.048	0.42588
961.456	0.08362	961.456	0.15082	961.456	0.20688	961.456	0.42541
961.865	0.08326	961.865	0.15018	961.865	0.20626	961.865	0.42485
962.273	0.08293	962.273	0.14963	962.273	0.20561	962.273	0.42421
962.681	0.08262	962.681	0.14917	962.681	0.20493	962.681	0.42351
963.089	0.08232	963.089	0.1488	963.089	0.20423	963.089	0.42275
963.497	0.08204	963.497	0.14852	963.497	0.20354	963.497	0.42196
963.906	0.08175	963.906	0.14833	963.906	0.20286	963.906	0.42114
964.314	0.08147	964.314	0.14819	964.314	0.20221	964.314	0.42031
964.722	0.08119	964.722	0.14809	964.722	0.20162	964.722	0.41948
965.131	0.08091	965.131	0.14797	965.131	0.20109	965.131	0.41867
965.539	0.08061	965.539	0.14777	965.539	0.20062	965.539	0.41789
965.947	0.08029	965.947	0.14745	965.947	0.20022	965.947	0.41714
966.356	0.07995	966.356	0.14695	966.356	0.19986	966.356	0.41643
966.764	0.07959	966.764	0.14625	966.764	0.19953	966.764	0.41575
967.172	0.07919	967.172	0.14533	967.172	0.19919	967.172	0.41511
967.581	0.07876	967.581	0.1442	967.581	0.19883	967.581	0.41447
967.989	0.0783	967.989	0.14287	967.989	0.19841	967.989	0.41384
968.397	0.07781	968.397	0.1414	968.397	0.19791	968.397	0.41321
968.806	0.07731	968.806	0.13984	968.806	0.19733	968.806	0.41256
969.214	0.07681	969.214	0.13826	969.214	0.19666	969.214	0.41189
969.622	0.07632	969.622	0.13673	969.622	0.19592	969.622	0.41122
970.031	0.07587	970.031	0.13533	970.031	0.19514	970.031	0.41054
970.439	0.07544	970.439	0.13411	970.439	0.19432	970.439	0.40984
970.847	0.07503	970.847	0.13313	970.847	0.19348	970.847	0.40912
971.256	0.07462	971.256	0.13239	971.256	0.19264	971.256	0.40837
971.664	0.07419	971.664	0.13189	971.664	0.19179	971.664	0.40757
972.073	0.07372	972.073	0.1316	972.073	0.19094	972.073	0.40673
972.481	0.07322	972.481	0.13147	972.481	0.19009	972.481	0.40583
972.889	0.07269	972.889	0.13143	972.889	0.18922	972.889	0.40489
973.298	0.07214	973.298	0.13143	973.298	0.18835	973.298	0.40391
973.706	0.07159	973.706	0.13139	973.706	0.18748	973.706	0.4029
974.115	0.07107	974.115	0.13127	974.115	0.18661	974.115	0.40189
974.523	0.07058	974.523	0.13103	974.523	0.18577	974.523	0.40088
974.932	0.07011	974.932	0.13068	974.932	0.18496	974.932	0.39988
975.34	0.06967	975.34	0.1302	975.34	0.18419	975.34	0.39891
975.749	0.06924	975.749	0.12962	975.749	0.18346	975.749	0.39797
976.157	0.06883	976.157	0.12896	976.157	0.18277	976.157	0.39707
976.566	0.06843	976.566	0.12826	976.566	0.18213	976.566	0.3962
976.974	0.06807	976.974	0.12754	976.974	0.18152	976.974	0.39535
977.382	0.06774	977.382	0.12685	977.382	0.18094	977.382	0.39452
977.791	0.06747	977.791	0.12621	977.791	0.18037	977.791	0.39369
978.199	0.06725	978.199	0.12566	978.199	0.1798	978.199	0.39283
978.608	0.06708	978.608	0.12522	978.608	0.1792	978.608	0.39195
979.016	0.06693	979.016	0.12486	979.016	0.17858	979.016	0.39103
979.425	0.06678	979.425	0.12458	979.425	0.17791	979.425	0.39006
979.833	0.06661	979.833	0.12431	979.833	0.17719	979.833	0.38905
980.242	0.0664	980.242	0.12403	980.242	0.17644	980.242	0.388
980.651	0.06614	980.651	0.12367	980.651	0.17568	980.651	0.38694
981.059	0.06585	981.059	0.12323	981.059	0.17493	981.059	0.38587
981.468	0.06554	981.468	0.12268	981.468	0.17419	981.468	0.38483
981.876	0.06522	981.876	0.12203	981.876	0.17349	981.876	0.38381
982.285	0.06491	982.285	0.1213	982.285	0.17281	982.285	0.38284
982.693	0.0646	982.693	0.12051	982.693	0.17214	982.693	0.3819
983.102	0.0643	983.102	0.11967	983.102	0.17146	983.102	0.38098
983.51	0.064	983.51	0.11882	983.51	0.17076	983.51	0.38006
983.919	0.06369	983.919	0.11794	983.919	0.17003	983.919	0.37912
984.328	0.06337	984.328	0.11707	984.328	0.16928	984.328	0.37816
984.736	0.06302	984.736	0.1162	984.736	0.1685	984.736	0.37715
985.145	0.06263	985.145	0.11535	985.145	0.1677	985.145	0.37612
985.553	0.06218	985.553	0.11452	985.553	0.16691	985.553	0.37507
985.962	0.06166	985.962	0.11374	985.962	0.16612	985.962	0.37401
986.371	0.06107	986.371	0.113	986.371	0.16534	986.371	0.37296
986.779	0.06042	986.779	0.11233	986.779	0.16459	986.779	0.37193
987.188	0.05972	987.188	0.11172	987.188	0.16385	987.188	0.37092
987.597	0.05902	987.597	0.11117	987.597	0.16312	987.597	0.36992
988.005	0.05833	988.005	0.11067	988.005	0.16242	988.005	0.36895
988.414	0.05768	988.414	0.11018	988.414	0.16172	988.414	0.36801
988.822	0.0571	988.822	0.10968	988.822	0.16104	988.822	0.36708
989.231	0.05658	989.231	0.10915	989.231	0.16037	989.231	0.36619
989.64	0.05614	989.64	0.10857	989.64	0.1597	989.64	0.36533
990.049	0.05577	990.049	0.10793	990.049	0.15904	990.049	0.3645
990.457	0.05547	990.457	0.10722	990.457	0.15837	990.457	0.3637
990.866	0.05523	990.866	0.10648	990.866	0.15771	990.866	0.3629
991.274	0.05503	991.274	0.10572	991.274	0.15705	991.274	0.36212
991.683	0.05487	991.683	0.10499	991.683	0.15643	991.683	0.36132
992.092	0.05473	992.092	0.10434	992.092	0.15583	992.092	0.36052
992.501	0.0546	992.501	0.10378	992.501	0.15528	992.501	0.3597
992.909	0.05448	992.909	0.10334	992.909	0.15477	992.909	0.35886
993.318	0.05435	993.318	0.10302	993.318	0.1543	993.318	0.35802
993.727	0.05423	993.727	0.10278	993.727	0.15388	993.727	0.35719
994.136	0.05412	994.136	0.10259	994.136	0.15348	994.136	0.35636
994.544	0.05404	994.544	0.10242	994.544	0.15311	994.544	0.35556
994.953	0.05401	994.953	0.10222	994.953	0.15275	994.953	0.35479
995.362	0.05403	995.362	0.10198	995.362	0.15242	995.362	0.35405
995.771	0.0541	995.771	0.10169	995.771	0.1521	995.771	0.35336
996.179	0.05419	996.179	0.10133	996.179	0.1518	996.179	0.3527
996.588	0.0543	996.588	0.10094	996.588	0.15151	996.588	0.35208
996.997	0.05439	996.997	0.10053	996.997	0.15123	996.997	0.35148
997.406	0.05445	997.406	0.10013	997.406	0.15096	997.406	0.3509
997.814	0.05448	997.814	0.09976	997.814	0.1507	997.814	0.35035
998.223	0.05446	998.223	0.09942	998.223	0.15046	998.223	0.34983
998.632	0.05441	998.632	0.09914	998.632	0.15023	998.632	0.34935
999.041	0.05434	999.041	0.09891	999.041	0.15001	999.041	0.34891
999.45	0.05426	999.45	0.09872	999.45	0.14982	999.45	0.34852
999.858	0.05417	999.858	0.09857	999.858	0.14964	999.858	0.34818
998.942	0.04398	998.942	0.09207	998.942	0.13915	998.942	0.33134
1003.04	0.04121	1003.04	0.08501	1003.04	0.13257	1003.04	0.32343
1007.13	0.03823	1007.13	0.08512	1007.13	0.13088	1007.13	0.31406
1011.22	0.03777	1011.22	0.07993	1011.22	0.12433	1011.22	0.30834
1015.3	0.03721	1015.3	0.07641	1015.3	0.12291	1015.3	0.3063
1019.39	0.03707	1019.39	0.07563	1019.39	0.11869	1019.39	0.3044
1023.47	0.03415	1023.47	0.07388	1023.47	0.11476	1023.47	0.29296
1027.55	0.03327	1027.55	0.07088	1027.55	0.1135	1027.55	0.2962
1031.62	0.03149	1031.62	0.06986	1031.62	0.11068	1031.62	0.27882
1035.7	0.03225	1035.7	0.06916	1035.7	0.10799	1035.7	0.29258
1039.77	0.03105	1039.77	0.06828	1039.77	0.10771	1039.77	0.28126
1043.83	0.03148	1043.83	0.06607	1043.83	0.1054	1043.83	0.2744
1047.9	0.02816	1047.9	0.0643	1047.9	0.10331	1047.9	0.26946
1051.96	0.02896	1051.96	0.06351	1051.96	0.10159	1051.96	0.27002
1056.02	0.03222	1056.02	0.06415	1056.02	0.1006	1056.02	0.26456
1060.08	0.0268	1060.08	0.06095	1060.08	0.09892	1060.08	0.26032
1064.13	0.02721	1064.13	0.0615	1064.13	0.09632	1064.13	0.2484
1068.19	0.02729	1068.19	0.06029	1068.19	0.09597	1068.19	0.25475
1072.24	0.02609	1072.24	0.05878	1072.24	0.0949	1072.24	0.25305
1076.28	0.0274	1076.28	0.0589	1076.28	0.09196	1076.28	0.24092
1080.33	0.02686	1080.33	0.05729	1080.33	0.09023	1080.33	0.24611
1084.37	0.02555	1084.37	0.0573	1084.37	0.09199	1084.37	0.25015
1088.41	0.02822	1088.41	0.05748	1088.41	0.0886	1088.41	0.23639
1092.45	0.02588	1092.45	0.05704	1092.45	0.09084	1092.45	0.23786
1096.48	0.02413	1096.48	0.05481	1096.48	0.08791	1096.48	0.23586
1100.51	0.02624	1100.51	0.05368	1100.51	0.0873	1100.51	0.22843
1104.54	0.02316	1104.54	0.05474	1104.54	0.08683	1104.54	0.23612
1108.57	0.02261	1108.57	0.05295	1108.57	0.08374	1108.57	0.22629
1112.59	0.02627	1112.59	0.05192	1112.59	0.0851	1112.59	0.23285
1116.61	0.02438	1116.61	0.05302	1116.61	0.08407	1116.61	0.22556
1120.63	0.02079	1120.63	0.0515	1120.63	0.0831	1120.63	0.22403
1124.65	0.0215	1124.65	0.05099	1124.65	0.08154	1124.65	0.22583
1128.66	0.02494	1128.66	0.05048	1128.66	0.08057	1128.66	0.21642
1132.67	0.02162	1132.67	0.0503	1132.67	0.08141	1132.67	0.21662
1136.68	0.0215	1136.68	0.05073	1136.68	0.07829	1136.68	0.21694
1140.68	0.02537	1140.68	0.04949	1140.68	0.07979	1140.68	0.22778
1144.69	0.02314	1144.69	0.04913	1144.69	0.07764	1144.69	0.21284
1148.69	0.01759	1148.69	0.04863	1148.69	0.07441	1148.69	0.20849
1152.69	0.022	1152.69	0.04911	1152.69	0.07673	1152.69	0.21084
1156.68	0.02363	1156.68	0.04811	1156.68	0.0758	1156.68	0.20682
1160.68	0.01841	1160.68	0.04798	1160.68	0.07331	1160.68	0.20819
1164.67	0.02134	1164.67	0.04684	1164.67	0.07333	1164.67	0.20422
1168.66	0.01961	1168.66	0.04639	1168.66	0.06986	1168.66	0.20666
1172.64	0.02047	1172.64	0.04469	1172.64	0.07025	1172.64	0.19515
1176.62	0.01706	1176.62	0.04489	1176.62	0.07226	1176.62	0.19985
1180.61	0.02369	1180.61	0.04467	1180.61	0.07179	1180.61	0.19739
1184.58	0.01969	1184.58	0.04479	1184.58	0.07121	1184.58	0.19055
1188.56	0.02033	1188.56	0.04546	1188.56	0.06992	1188.56	0.19139
1192.53	0.01872	1192.53	0.0429	1192.53	0.06803	1192.53	0.20061
1196.5	0.017	1196.5	0.04348	1196.5	0.06959	1196.5	0.181
1200.47	0.01943	1200.47	0.04532	1200.47	0.07052	1200.47	0.1861
1204.44	0.01727	1204.44	0.04179	1204.44	0.06856	1204.44	0.19328
1208.4	0.0196	1208.4	0.04291	1208.4	0.06912	1208.4	0.18892
1212.36	0.01996	1212.36	0.0424	1212.36	0.06741	1212.36	0.18121
1216.32	0.01905	1216.32	0.04194	1216.32	0.06424	1216.32	0.18637
1220.28	0.01795	1220.28	0.0407	1220.28	0.06659	1220.28	0.17427
1224.23	0.0178	1224.23	0.04236	1224.23	0.06364	1224.23	0.18241
1228.18	0.0214	1228.18	0.04068	1228.18	0.06275	1228.18	0.18437
1232.13	0.02108	1232.13	0.04102	1232.13	0.06577	1232.13	0.16534
1236.08	0.01596	1236.08	0.03935	1236.08	0.06465	1236.08	0.16896
1240.02	0.02157	1240.02	0.04052	1240.02	0.06439	1240.02	0.18882
1243.96	0.01858	1243.96	0.03896	1243.96	0.06302	1243.96	0.16851
1247.9	0.02057	1247.9	0.04023	1247.9	0.06134	1247.9	0.15942
1251.84	0.01712	1251.84	0.03804	1251.84	0.05922	1251.84	0.16624
1255.77	0.01448	1255.77	0.03868	1255.77	0.05916	1255.77	0.16715
1259.7	0.01658	1259.7	0.03848	1259.7	0.05815	1259.7	0.17393
1263.63	0.01665	1263.63	0.03793	1263.63	0.06141	1263.63	0.16494
1267.56	0.01438	1267.56	0.03964	1267.56	0.06149	1267.56	0.17859
1271.48	0.01618	1271.48	0.03705	1271.48	0.05784	1271.48	0.17549
1275.4	0.01691	1275.4	0.03757	1275.4	0.06194	1275.4	0.18357
1279.32	0.01879	1279.32	0.03661	1279.32	0.05768	1279.32	0.15613
1283.24	0.01569	1283.24	0.03764	1283.24	0.05737	1283.24	0.15542
1287.15	0.0164	1287.15	0.03809	1287.15	0.05836	1287.15	0.15482
1291.07	0.01588	1291.07	0.03704	1291.07	0.05637	1291.07	0.16016
1294.98	0.0135	1294.98	0.03655	1294.98	0.05846	1294.98	0.13915
1298.88	0.01386	1298.88	0.03577	1298.88	0.05545	1298.88	0.15566
1302.79	0.01318	1302.79	0.03443	1302.79	0.05541	1302.79	0.14864
1306.69	0.01507	1306.69	0.03673	1306.69	0.05605	1306.69	0.1655
1310.59	0.01749	1310.59	0.03467	1310.59	0.05309	1310.59	0.16009
1314.49	0.01144	1314.49	0.03494	1314.49	0.05533	1314.49	0.17568
1318.39	0.01481	1318.39	0.03548	1318.39	0.05376	1318.39	0.13243
1322.28	0.01253	1322.28	0.03593	1322.28	0.0545	1322.28	0.1415
1326.17	0.01465	1326.17	0.0338	1326.17	0.05401	1326.17	0.15303
1330.06	0.01353	1330.06	0.03415	1330.06	0.05471	1330.06	0.13974
1333.95	0.01473	1333.95	0.03464	1333.95	0.05525	1333.95	0.14424
1337.83	0.01451	1337.83	0.03567	1337.83	0.05043	1337.83	0.13666
1341.71	0.01408	1341.71	0.03323	1341.71	0.0509	1341.71	0.16002
1345.59	0.01539	1345.59	0.03522	1345.59	0.05373	1345.59	0.15224
1349.47	0.01608	1349.47	0.03399	1349.47	0.05077	1349.47	0.12759
1353.34	0.0102	1353.34	0.03544	1353.34	0.05222	1353.34	0.1456
1357.22	0.01276	1357.22	0.03203	1357.22	0.05083	1357.22	0.13918
1361.09	0.01004	1361.09	0.03444	1361.09	0.05037	1361.09	0.13891
1364.95	0.01649	1364.95	0.03356	1364.95	0.05	1364.95	0.14958
1368.82	0.01426	1368.82	0.032	1368.82	0.04925	1368.82	0.13224
1372.68	0.01348	1372.68	0.03099	1372.68	0.0486	1372.68	0.13541
1376.54	0.017	1376.54	0.03195	1376.54	0.05147	1376.54	0.13295
1380.4	0.01389	1380.4	0.03216	1380.4	0.04791	1380.4	0.13673
1384.26	0.01345	1384.26	0.03192	1384.26	0.04755	1384.26	0.13054
1388.11	0.01392	1388.11	0.03351	1388.11	0.05041	1388.11	0.12581
1391.96	0.01028	1391.96	0.03118	1391.96	0.04737	1391.96	0.10946
1395.81	0.01349	1395.81	0.03199	1395.81	0.04884	1395.81	0.15311
1399.66	0.01214	1399.66	0.0329	1399.66	0.04899	1399.66	0.14997
1403.5	0.01341	1403.5	0.03142	1403.5	0.04709	1403.5	0.13674
1407.35	0.01135	1407.35	0.03189	1407.35	0.04732	1407.35	0.11321
1411.19	0.01304	1411.19	0.03223	1411.19	0.04497	1411.19	0.11471
1415.02	0.01856	1415.02	0.03258	1415.02	0.0481	1415.02	0.13197
1418.86	0.01613	1418.86	0.02956	1418.86	0.04477	1418.86	0.15104
1422.69	0.01449	1422.69	0.03093	1422.69	0.0449	1422.69	0.12014
1426.52	0.01505	1426.52	0.03175	1426.52	0.04609	1426.52	0.14644
1430.35	0.01561	1430.35	0.03043	1430.35	0.04498	1430.35	0.12287
1434.18	0.01169	1434.18	0.02973	1434.18	0.04386	1434.18	0.1206
1438	0.01129	1438	0.02976	1438	0.04499	1438	0.12682
1441.83	0.01166	1441.83	0.03012	1441.83	0.04523	1441.83	0.13896
1445.65	0.01043	1445.65	0.02968	1445.65	0.04464	1445.65	0.13047
1449.46	0.01132	1449.46	0.03039	1449.46	0.04653	1449.46	0.11533
1453.28	0.01032	1453.28	0.02851	1453.28	0.04143	1453.28	0.1237
1457.09	0.01716	1457.09	0.02772	1457.09	0.04153	1457.09	0.10792
1460.9	0.01422	1460.9	0.02926	1460.9	0.04253	1460.9	0.12417
1464.71	0.01214	1464.71	0.0305	1464.71	0.04404	1464.71	0.12993
1468.52	0.00721	1468.52	0.03018	1468.52	0.04426	1468.52	0.12524
1472.32	0.01143	1472.32	0.02895	1472.32	0.04177	1472.32	0.11385
1476.13	0.01176	1476.13	0.02809	1476.13	0.04332	1476.13	0.14953
1479.93	0.01154	1479.93	0.02777	1479.93	0.04104	1479.93	0.09082
1483.72	0.01078	1483.72	0.02817	1483.72	0.04465	1483.72	0.11185
1487.52	0.01251	1487.52	0.02922	1487.52	0.04134	1487.52	0.1103
1491.31	0.01304	1491.31	0.02835	1491.31	0.04056	1491.31	0.10967
1495.1	0.0163	1495.1	0.02895	1495.1	0.04129	1495.1	0.11039
1498.89	0.00786	1498.89	0.02679	1498.89	0.0384	1498.89	0.1298
1502.68	0.0118	1502.68	0.0286	1502.68	0.04272	1502.68	0.12166
1506.46	0.00903	1506.46	0.02873	1506.46	0.04271	1506.46	0.10724
1510.25	0.00919	1510.25	0.02641	1510.25	0.0407	1510.25	0.12066
1514.03	0.01306	1514.03	0.02706	1514.03	0.03971	1514.03	0.13245
1517.81	0.00862	1517.81	0.02735	1517.81	0.04279	1517.81	0.1154
1521.58	0.01143	1521.58	0.02636	1521.58	0.04024	1521.58	0.10626
1525.36	0.00526	1525.36	0.02559	1525.36	0.03816	1525.36	0.11216
1529.13	0.01117	1529.13	0.02728	1529.13	0.04285	1529.13	0.10743
1532.9	0.00903	1532.9	0.02697	1532.9	0.03805	1532.9	0.11132
1536.66	0.01189	1536.66	0.02783	1536.66	0.04203	1536.66	0.07659
1540.43	0.00881	1540.43	0.02786	1540.43	0.04031	1540.43	0.12342
1544.19	0.01105	1544.19	0.02773	1544.19	0.04	1544.19	0.09639
1547.95	0.0127	1547.95	0.02735	1547.95	0.03758	1547.95	0.10552
1551.71	0.01286	1551.71	0.02604	1551.71	0.03986	1551.71	0.08047
1555.47	0.01098	1555.47	0.02554	1555.47	0.03438	1555.47	0.11723
1559.23	0.00931	1559.23	0.02798	1559.23	0.04099	1559.23	0.06772
1562.98	0.00619	1562.98	0.02573	1562.98	0.0386	1562.98	0.05666
1566.73	0.01356	1566.73	0.02632	1566.73	0.04034	1566.73	0.10616
1570.48	0.0115	1570.48	0.02688	1570.48	0.03804	1570.48	0.10937
1574.22	0.01267	1574.22	0.02462	1574.22	0.03554	1574.22	0.10439
1577.97	0.01068	1577.97	0.02678	1577.97	0.03882	1577.97	0.11021
1581.71	0.00874	1581.71	0.02463	1581.71	0.03786	1581.71	0.1025
1585.45	0.00915	1585.45	0.02681	1585.45	0.04116	1585.45	0.11326
1589.19	0.01248	1589.19	0.02736	1589.19	0.03818	1589.19	0.10605
1592.92	0.00841	1592.92	0.02599	1592.92	0.03754	1592.92	0.10195
1596.66	0.01025	1596.66	0.02393	1596.66	0.03486	1596.66	0.08472
1600.39	0.00703	1600.39	0.02523	1600.39	0.03725	1600.39	0.07653

## Sheet: Fig.1e
80.51	17.1642	80.51	22.5082	80.51	77.1681	80.51	108.093
81.0287	18.3891	81.0287	22.4907	81.0287	76.8342	81.0287	102.412
81.5473	18.8467	81.5473	22.4131	81.5473	75.3591	81.5473	105.865
82.0638	20.4821	82.0638	23.5109	82.0638	75.3478	82.0638	104.209
82.5824	21.431	82.5824	23.2933	82.5824	75.1236	82.5824	106.698
83.1009	20.5172	83.1009	23.8119	83.1009	75.4159	83.1009	105.687
83.6194	21.3576	83.6194	24.1863	83.6194	78.0725	83.6194	102.194
84.1379	20.916	84.1379	23.4331	84.1379	76.6382	84.1379	102.14
84.6564	20.1732	84.6564	23.6815	84.6564	73.0887	84.6564	105.971
85.1748	17.7337	85.1748	23.5503	85.1748	74.3945	85.1748	105.355
85.6932	16.8458	85.6932	22.5034	85.6932	75.8169	85.6932	105.105
86.2116	17.4783	86.2116	20.9888	86.2116	76.5951	86.2116	104.277
86.7278	17.8937	86.7278	21.6772	86.7278	75.9426	86.7278	103.215
87.2461	17.5909	87.2461	21.7114	87.2461	73.4722	87.2461	102.429
87.7644	17.2212	87.7644	21.4885	87.7644	72.0863	87.7644	102.263
88.2827	17.4142	88.2827	20.8564	88.2827	75.3055	88.2827	104.597
88.8009	16.0253	88.8009	20.6255	88.8009	76.9968	88.8009	106.948
89.3191	18.5844	89.3191	21.5337	89.3191	75.7977	89.3191	107.426
89.8373	18.9938	89.8373	22.8415	89.8373	70.8885	89.8373	103.994
90.3533	17.6561	90.3533	22.2312	90.3533	71.5906	90.3533	104.288
90.8714	17.9422	90.8714	22.9959	90.8714	74.1179	90.8714	105.62
91.3895	19.5408	91.3895	23.1805	91.3895	73.7873	91.3895	104.938
91.9076	19.6736	91.9076	22.7197	91.9076	74.2085	91.9076	102.479
92.4256	19.1747	92.4256	21.8012	92.4256	77.0854	92.4256	101.699
92.9415	17.6432	92.9415	21.3215	92.9415	74.4227	92.9415	101.751
93.4594	18.6323	93.4594	21.5715	93.4594	70.0436	93.4594	103.934
93.9774	17.2003	93.9774	23.4605	93.9774	73.3937	93.9774	102.377
94.4953	17.0919	94.4953	22.7631	94.4953	73.5888	94.4953	99.8677
95.0132	18.5486	95.0132	21.7386	95.0132	72.8881	95.0132	102.25
95.5289	18.8143	95.5289	21.6017	95.5289	72.4746	95.5289	99.6789
96.0467	18.1433	96.0467	21.8092	96.0467	71.6665	96.0467	102.07
96.5645	18.3	96.5645	22.3895	96.5645	72.575	96.5645	101.358
97.0823	17.0578	97.0823	22.357	97.0823	73.1362	97.0823	97.8365
97.5979	16.9162	97.5979	21.8869	97.5979	73.3338	97.5979	99.2691
98.1156	16.8424	98.1156	21.0362	98.1156	70.8199	98.1156	101.948
98.6333	17.3833	98.6333	22.0026	98.6333	71.8966	98.6333	102.125
99.151	18.5395	99.151	23.0588	99.151	73.3801	99.151	102.392
99.6665	18.4477	99.6665	23.5202	99.6665	73.219	99.6665	102.23
100.184	17.5377	100.184	21.8276	100.184	71.9949	100.184	100.944
100.702	17.6772	100.702	20.6267	100.702	73.148	100.702	103.361
101.217	18.1702	101.217	21.2805	101.217	74.5935	101.217	104.316
101.735	17.8215	101.735	20.8835	101.735	74.0229	101.735	100.437
102.252	17.0056	102.252	20.7452	102.252	73.886	102.252	101.252
102.767	17.6923	102.767	21.3822	102.767	72.7263	102.767	103.273
103.285	16.9309	103.285	22.1889	103.285	75.2795	103.285	102.775
103.802	17.9859	103.802	21.0814	103.802	73.9694	103.802	106.103
104.32	18.6302	104.32	23.319	104.32	75.8651	104.32	106.429
104.835	18.6811	104.835	22.0392	104.835	81.766	104.835	108.615
105.352	17.624	105.352	22.1408	105.352	83.1242	105.352	114.695
105.869	19.0479	105.869	22.8341	105.869	82.8411	105.869	117.603
106.385	20.6066	106.385	22.9023	106.385	83.2059	106.385	119.347
106.902	20.2508	106.902	23.8267	106.902	85.6934	106.902	116.483
107.417	19.9417	107.417	25.6679	107.417	88.898	107.417	118.623
107.934	20.2569	107.934	24.5678	107.934	87.7144	107.934	120.507
108.451	18.4824	108.451	22.7939	108.451	87.5753	108.451	120.712
108.966	18.9447	108.966	22.4522	108.966	88.8777	108.966	127.061
109.483	19.1757	109.483	23.3969	109.483	91.1123	109.483	127.694
110	18.5172	110	24.5724	110	90.3901	110	133.43
110.515	18.3895	110.515	25.0024	110.515	92.3313	110.515	135.319
111.032	20.5054	111.032	26.5731	111.032	92.5289	111.032	128.252
111.547	21.0394	111.547	28.7508	111.547	91.1654	111.547	122.95
112.064	20.5706	112.064	27.4336	112.064	91.6105	112.064	124.417
112.579	19.128	112.579	25.4975	112.579	90.481	112.579	126.226
113.096	20.0574	113.096	26.0117	113.096	95.2553	113.096	126.541
113.613	20.0591	113.613	26.3309	113.613	97.4753	113.613	129.861
114.127	20.1511	114.127	25.965	114.127	106.091	114.127	138.507
114.644	21.1247	114.644	32.8962	114.644	117.384	114.644	157.279
115.159	24.7992	115.159	37.0906	115.159	137.65	115.159	181.96
115.675	29.9721	115.675	47.358	115.675	180.469	115.675	225.154
116.19	40.0289	116.19	74.0168	116.19	250.122	116.19	283.635
116.707	61.1752	116.707	110.16	116.707	340.634	116.707	405.608
117.221	65.2851	117.221	104.648	117.221	409.739	117.221	545.046
117.738	47.2061	117.738	71.5968	117.738	395.355	117.738	584.134
118.252	33.3992	118.252	49.947	118.252	312.449	118.252	481.569
118.769	26.7996	118.769	41.3137	118.769	234.236	118.769	368.247
119.285	28.2857	119.285	42.8587	119.285	208.67	119.285	324.697
119.8	32.5622	119.8	49.0292	119.8	214.602	119.8	318.823
120.316	35.1984	120.316	58.6392	120.316	238.077	120.316	310.113
120.831	39.4827	120.831	67.6631	120.831	260.715	120.831	328.474
121.345	44.5081	121.345	78.6368	121.345	317.611	121.345	394.085
121.861	56.7623	121.861	111.416	121.861	436.079	121.861	536.053
122.376	81.9248	122.376	162.513	122.376	620.683	122.376	774.544
122.892	121.967	122.892	234.141	122.892	850.477	122.892	1095.43
123.406	159.185	123.406	288.837	123.406	1049.46	123.406	1401.26
123.922	147.296	123.922	251.352	123.922	1055.59	123.922	1397.45
124.437	104.379	124.437	176.369	124.437	847.919	124.437	1102.17
124.953	66.7601	124.953	110.88	124.953	565.901	124.953	735.429
125.467	47.5442	125.467	76.1378	125.467	361.714	125.467	471.434
125.983	35.8322	125.983	54.1873	125.983	247.247	125.983	323.416
126.497	29.3752	126.497	42.6968	126.497	181.02	126.497	247.716
127.011	26.4588	127.011	35.3637	127.011	141.44	127.011	198.27
127.527	23.4922	127.527	31.0186	127.527	118.437	127.527	168.151
128.041	21.8018	128.041	27.5246	128.041	108.784	128.041	150.637
128.557	19.9937	128.557	25.7813	128.557	98.0927	128.557	138.457
129.071	19.1639	129.071	25.345	129.071	91.5638	129.071	126.564
129.585	20.5621	129.585	24.0455	129.585	86.4109	129.585	120.08
130.101	19.1709	130.101	24.0669	130.101	81.0868	130.101	113.709
130.615	18.5744	130.615	24.2828	130.615	77.3111	130.615	107.625
131.13	20.2291	131.13	23.9018	131.13	77.346	131.13	106.875
131.644	19.044	131.644	23.9104	131.644	76.428	131.644	103.489
132.158	18.2808	132.158	22.6013	132.158	75.2153	132.158	102.844
132.674	17.978	132.674	21.9397	132.674	75.9223	132.674	100.41
133.187	17.6013	133.187	21.4888	133.187	75.1297	133.187	100.402
133.701	16.0879	133.701	21.6263	133.701	73.7034	133.701	101.093
134.217	17.5886	134.217	21.819	134.217	75.2984	134.217	101.677
134.73	17.8871	134.73	22.5978	134.73	71.9697	134.73	101.748
135.244	17.9225	135.244	20.485	135.244	72.4419	135.244	100.58
135.759	17.6955	135.759	21.9061	135.759	73.8973	135.759	98.3033
136.273	17.7871	136.273	21.5964	136.273	70.9534	136.273	95.7434
136.786	18.008	136.786	21.3465	136.786	71.869	136.786	98.7875
137.302	17.8339	137.302	21.5331	137.302	72.5722	137.302	97.4623
137.815	17.4959	137.815	22.3417	137.815	71.5234	137.815	97.5969
138.329	18.042	138.329	21.2486	138.329	70.3739	138.329	97.9993
138.842	17.1374	138.842	22.3948	138.842	71.0212	138.842	98.9936
139.357	18.4867	139.357	22.0446	139.357	72.0528	139.357	97.933
139.871	17.4018	139.871	22.0379	139.871	72.2385	139.871	97.0015
140.384	17.3862	140.384	22.213	140.384	70.5002	140.384	96.6394
140.897	18.8192	140.897	21.1882	140.897	71.0042	140.897	94.4176
141.412	17.6632	141.412	21.6152	141.412	70.5684	141.412	95.5166
141.926	17.0466	141.926	21.8448	141.926	72.0022	141.926	97.039
142.439	16.1516	142.439	20.4256	142.439	71.7	142.439	96.8199
142.952	17.6437	142.952	21.7279	142.952	71.1533	142.952	97.5261
143.467	18.433	143.467	21.1935	143.467	72.553	143.467	98.7523
143.98	18.0935	143.98	20.809	143.98	73.3241	143.98	99.3805
144.493	17.7261	144.493	22.0375	144.493	74.6177	144.493	97.9485
145.006	17.8463	145.006	21.4441	145.006	75.9417	145.006	99.5261
145.521	17.2764	145.521	20.9792	145.521	74.7182	145.521	100.784
146.034	18.1273	146.034	22.3966	146.034	74.9953	146.034	100.102
146.547	19.4847	146.547	24.0588	146.547	74.4341	146.547	98.7974
147.06	17.8243	147.06	24.6693	147.06	74.774	147.06	101.374
147.573	18.5724	147.573	23.9359	147.573	76.8898	147.573	101.251
148.088	18.2569	148.088	23.538	148.088	76.3588	148.088	99.673
148.601	18.6843	148.601	22.3504	148.601	77.2751	148.601	98.7218
149.113	18.4279	149.113	23.4757	149.113	77.4268	149.113	101.546
149.626	18.2101	149.626	23.5284	149.626	78.7801	149.626	103.449
150.139	18.6387	150.139	22.9068	150.139	80.6123	150.139	104.745
150.652	18.3049	150.652	22.8513	150.652	78.091	150.652	105.012
151.166	18.3782	151.166	22.988	151.166	77.9492	151.166	105.231
151.679	17.7025	151.679	24.9954	151.679	79.9782	151.679	103.473
152.192	16.918	152.192	25.6771	152.192	81.2133	152.192	106.848
152.704	17.0018	152.704	25.1139	152.704	82.0104	152.704	111.509
153.217	19.1071	153.217	24.622	153.217	86.9748	153.217	108.281
153.729	20.5212	153.729	25.318	153.729	88.7066	153.729	113.624
154.242	19.378	154.242	25.8735	154.242	89.134	154.242	118.346
154.754	20.9851	154.754	28.1588	154.754	94.3606	154.754	123.789
155.267	23.6568	155.267	30.5506	155.267	97.3464	155.267	127.874
155.781	23.1661	155.781	32.0807	155.781	110.724	155.781	134.546
156.294	23.9691	156.294	36.4482	156.294	124.659	156.294	148.556
156.806	27.2743	156.806	44.3839	156.806	144.225	156.806	168.392
157.318	35.1893	157.318	58.6572	157.318	184.266	157.318	201.303
157.831	47.3528	157.831	82.1013	157.831	240.105	157.831	260.276
158.343	63.9289	158.343	105.902	158.343	307.026	158.343	347.285
158.855	73.1363	158.855	119.336	158.855	387.28	158.855	459.664
159.367	65.3143	159.367	100.264	159.367	444.859	159.367	557.226
159.879	49.3483	159.879	72.8109	159.879	410.284	159.879	559.347
160.392	37.6675	160.392	54.2599	160.392	312.023	160.392	450.789
160.69	31.5471	160.69	44.2308	160.69	259.613	160.69	372.075
161.202	25.9222	161.202	33.645	161.202	191.407	161.202	257.744
161.716	22.4667	161.716	29.0839	161.716	147.261	161.716	204.442
162.23	20.1649	162.23	27.7295	162.23	120.431	162.23	169.677
162.742	20.5205	162.742	25.9543	162.742	105.856	162.742	147.863
163.257	19.2887	163.257	26.5205	163.257	97.462	163.257	136.338
163.771	18.5584	163.771	24.7798	163.771	92.7743	163.771	124.943
164.283	18.2734	164.283	23.1918	164.283	89.1248	164.283	120.337
164.797	18.6777	164.797	22.9086	164.797	85.2416	164.797	117.378
165.311	17.8183	165.311	22.517	165.311	82.2527	165.311	113.595
165.822	18.9454	165.822	24.1188	165.822	84.8707	165.822	114.738
166.336	18.5042	166.336	24.6054	166.336	89.8884	166.336	114.663
166.848	18.4669	166.848	25.3204	166.848	88.5647	166.848	112.541
167.362	20.3442	167.362	25.4594	167.362	90.3766	167.362	116.752
167.876	21.7591	167.876	27.978	167.876	95.4793	167.876	120.081
168.388	22.1199	168.388	30.3436	168.388	96.5882	168.388	126.273
168.901	23.5348	168.901	31.4835	168.901	106.009	168.901	126.924
169.413	26.046	169.413	36.3348	169.413	117.309	169.413	135.346
169.927	27.1654	169.927	45.5825	169.927	128.917	169.927	155.395
170.441	33.7454	170.441	55.4166	170.441	158.119	170.441	175.603
170.952	41.2729	170.952	67.2877	170.952	181.771	170.952	203.151
171.466	46.5759	171.466	70.4048	171.466	216.355	171.466	236.868
171.977	43.9232	171.977	64.0191	171.977	231.34	171.977	266.821
172.491	36.9149	172.491	57.8113	172.491	239.121	172.491	284.672
173.004	31.5756	173.004	47.7699	173.004	214.688	173.004	283.734
173.516	28.0089	173.516	41.7902	173.516	198.609	173.516	272.519
174.029	26.5686	174.029	40.0254	174.029	185.271	174.029	260.87
174.541	24.4117	174.541	37.3324	174.541	172.092	174.541	249.583
175.054	24.6767	175.054	38.2517	175.054	168.078	175.054	238.633
175.566	25.7568	175.566	39.1088	175.566	166.109	175.566	232.156
176.079	27.9054	176.079	37.9059	176.079	168.809	176.079	235.613
176.59	26.4944	176.59	37.0561	176.59	166.182	176.59	234.834
177.104	25.9778	177.104	37.1079	177.104	157.866	177.104	227.605
177.615	24.2119	177.615	33.8516	177.615	148.648	177.615	211.696
178.128	22.8611	178.128	34.6423	178.128	142.753	178.128	202.201
178.639	23.7303	178.639	36.3015	178.639	144.556	178.639	201.702
179.152	25.0112	179.152	39.7017	179.152	151.082	179.152	199.492
179.664	25.8741	179.664	40.5449	179.664	154.651	179.664	211.977
180.177	27.12	180.177	40.1241	180.177	157.518	180.177	222.312
180.688	25.3372	180.688	37.4846	180.688	154.755	180.688	228.145
181.201	21.8801	181.201	32.4953	181.201	148.806	181.201	211.465
181.712	21.2934	181.712	29.8526	181.712	132.998	181.712	186.441
182.225	20.5022	182.225	25.1655	182.225	113.08	182.225	162.689
182.736	19.2422	182.736	22.9657	182.736	98.4744	182.736	144.164
183.247	17.6366	183.247	23.3612	183.247	91.4233	183.247	126.942
183.76	18.0007	183.76	24.2127	183.76	86.1936	183.76	118.198
184.271	17.3948	184.271	23.3716	184.271	80.0713	184.271	112.727
184.784	17.8341	184.784	22.7713	184.784	79.8028	184.784	107.964
185.294	18.2813	185.294	22.3031	185.294	79.1112	185.294	108.81
185.807	18.6324	185.807	20.9794	185.807	78.9422	185.807	106.861
186.318	18.013	186.318	21.4413	186.318	77.7058	186.318	108.491
186.829	19.0418	186.829	21.1218	186.829	78.7352	186.829	104.527
187.341	18.1722	187.341	21.9829	187.341	83.9972	187.341	108.045
187.852	17.8657	187.852	21.9014	187.852	86.3683	187.852	109.876
188.365	18.4612	188.365	24.207	188.365	89.984	188.365	118.332
188.875	19.7082	188.875	28.1963	188.875	103.91	188.875	131.874
189.386	22.0617	189.386	35.1312	189.386	118.653	189.386	150.116
189.899	25.2482	189.899	40.0442	189.899	138.327	189.899	179.648
190.409	29.8907	190.409	44.2142	190.409	154.442	190.409	209.466
190.92	28.7945	190.92	44.2505	190.92	166.837	190.92	226.711
191.432	27.6823	191.432	38.1332	191.432	166.176	191.432	223.365
191.942	24.8326	191.942	32.6721	191.942	146.328	191.942	202.773
192.453	21.505	192.453	30.6896	192.453	130.284	192.453	180.804
192.965	19.5779	192.965	27.8423	192.965	118.205	192.965	162.002
193.476	20.43	193.476	27.5465	193.476	111.992	193.476	154.836
193.986	21.22	193.986	28.743	193.986	112.708	193.986	151.617
194.498	22.0594	194.498	30.0926	194.498	117.51	194.498	160.254
195.009	20.9663	195.009	31.0926	195.009	117.779	195.009	167.46
195.519	21.3968	195.519	28.1851	195.519	122.045	195.519	170.581
196.031	20.0777	196.031	26.4779	196.031	112.92	196.031	163.883
196.541	18.5883	196.541	25.297	196.541	104.225	196.541	149.154
197.051	18.3383	197.051	24.0683	197.051	94.2608	197.051	134.012
197.564	17.9225	197.564	21.4113	197.564	85.1484	197.564	117.601
198.074	16.7846	198.074	22.0274	198.074	80.7847	198.074	110.054
198.584	16.5409	198.584	21.4764	198.584	78.475	198.584	105.155
199.094	16.7516	199.094	20.4583	199.094	75.2795	199.094	101.792
199.606	16.9321	199.606	21.4188	199.606	73.6352	199.606	97.6391
200.116	15.5843	200.116	19.8531	200.116	72.6839	200.116	95.8175
200.626	16.6599	200.626	20.8799	200.626	67.6326	200.626	91.3712
201.136	16.5304	201.136	20.8922	201.136	65.7559	201.136	91.3642
201.648	16.4974	201.648	20.2174	201.648	67.9184	201.648	92.2169
202.158	17.7623	202.158	19.3851	202.158	68.4036	202.158	94.7171
202.667	16.2476	202.667	20.8779	202.667	69.9131	202.667	96.3203
203.177	16.1085	203.177	20.2734	203.177	69.1999	203.177	96.4916
203.687	16.3872	203.687	20.6116	203.687	70.5193	203.687	95.4079
204.199	15.8679	204.199	19.0095	204.199	68.1127	204.199	98.4525
204.709	17.2483	204.709	19.5807	204.709	71.3361	204.709	100.358
205.218	15.164	205.218	19.3397	205.218	68.4469	205.218	97.074
205.728	15.3215	205.728	21.6647	205.728	69.3123	205.728	100.641
206.238	16.2941	206.238	21.2552	206.238	76.7173	206.238	103.17
206.749	16.5171	206.749	20.7867	206.749	79.5069	206.749	110.752
207.259	17.5364	207.259	21.39	207.259	85.3379	207.259	119.641
207.768	18.8643	207.768	23.9595	207.768	91.1	207.768	129.858
208.278	20.4206	208.278	26.8785	208.278	97.1255	208.278	140.681
208.787	20.2681	208.787	27.3031	208.787	100.714	208.787	141.574
209.297	19.4441	209.297	24.9697	209.297	103.228	209.297	140.251
209.808	16.9455	209.808	22.4331	209.808	95.4968	209.808	123.301
210.318	17.4064	210.318	21.1372	210.318	85.4895	210.318	111.788
210.827	17.6939	210.827	21.4792	210.827	75.1088	210.827	104.857
211.337	17.2601	211.337	20.1316	211.337	71.7731	211.337	99.2453
211.846	16.906	211.846	21.0433	211.846	69.2113	211.846	97.5555
212.355	16.7738	212.355	21.9145	212.355	71.2469	212.355	96.4708
212.865	16.6161	212.865	20.0716	212.865	75.4663	212.865	99.6313
213.374	16.8728	213.374	20.4558	213.374	77.5141	213.374	99.8761
213.885	16.4189	213.885	23.2335	213.885	81.1112	213.885	103.021
214.394	18.209	214.394	25.0066	214.394	86.1276	214.394	111.702
214.903	17.8086	214.903	26.9937	214.903	94.571	214.903	117.24
215.413	20.3118	215.413	31.6307	215.413	105.888	215.413	131.111
215.922	24.6195	215.922	36.5542	215.922	117.361	215.922	147.789
216.431	27.8986	216.431	41.4826	216.431	131.36	216.431	167.126
216.94	31.1337	216.94	45.3297	216.94	148.162	216.94	190.926
217.449	30.8136	217.449	42.3927	217.449	159.336	217.449	208.739
217.958	26.8741	217.958	37.1278	217.958	161.413	217.958	215.538
218.467	23.087	218.467	31.5254	218.467	147.903	218.467	202.944
218.976	19.8971	218.976	27.1315	218.976	123.881	218.976	181.767
219.485	18.4225	219.485	22.3151	219.485	99.0315	219.485	151.816
219.993	17.8072	219.993	21.5006	219.993	86.5035	219.993	125.042
220.502	16.9265	220.502	21.6791	220.502	77.458	220.502	112.135
221.011	16.87	221.011	19.8433	221.011	72.176	221.011	104.954
221.52	16.4586	221.52	20.1009	221.52	71.297	221.52	99.6201
222.029	16.1992	222.029	21.0153	222.029	72.1793	222.029	94.66
222.537	16.3063	222.537	21.9651	222.537	70.1059	222.537	96.5576
223.046	17.1985	223.046	20.5525	223.046	71.2689	223.046	97.5099
223.555	16.9676	223.555	20.0295	223.555	72.2503	223.555	101.784
224.064	17.1726	224.064	20.3998	224.064	75.2153	224.064	106.339
224.572	17.6369	224.572	21.9287	224.572	76.1402	224.572	106.884
225.081	16.6563	225.081	21.1782	225.081	76.5302	225.081	108.458
225.589	15.6779	225.589	20.9171	225.589	78.7925	225.589	111.266
226.098	15.8941	226.098	22.6411	226.098	80.0671	226.098	108.862
226.606	17.2463	226.606	21.3321	226.606	78.9205	226.606	112.485
227.115	18.9105	227.115	21.167	227.115	76.3658	227.115	109.715
227.623	17.5117	227.623	21.2402	227.623	76.5927	227.623	110.342
228.132	17.4831	228.132	21.2859	228.132	82.126	228.132	107.505
228.64	18.0796	228.64	22.9633	228.64	83.886	228.64	111.05
229.149	19.4369	229.149	24.3256	229.149	86.5796	229.149	115.421
229.657	19.4086	229.657	25.3823	229.657	90.6529	229.657	122.223
230.165	20.2053	230.165	28.1661	230.165	97.9709	230.165	131.912
230.674	22.2469	230.674	31.5018	230.674	106.518	230.674	142.489
231.18	22.9785	231.18	32.758	231.18	117.033	231.18	154.366
231.688	24.277	231.688	34.6631	231.688	125.094	231.688	164.721
232.196	25.7798	232.196	33.8921	232.196	127.229	232.196	163.742
232.704	24.9941	232.704	32.9685	232.704	123.364	232.704	157.628
233.212	23.6217	233.212	28.7249	233.212	114.091	233.212	147.73
233.721	19.6882	233.721	25.3111	233.721	107.201	233.721	135.76
234.229	19.0964	234.229	25.4632	234.229	98.7645	234.229	128.963
234.737	19.6081	234.737	25.6647	234.737	95.6241	234.737	124.355
235.243	19.6603	235.243	24.6747	235.243	95.5914	235.243	123.295
235.751	20.7498	235.751	24.5205	235.751	97.3539	235.751	126.431
236.259	19.6195	236.259	26.821	236.259	102.557	236.259	132.13
236.767	22.1421	236.767	28.6559	236.767	109.572	236.767	135.863
237.275	24.5543	237.275	32.6619	237.275	117.738	237.275	143.866
237.783	26.7537	237.783	37.345	237.783	131.31	237.783	163.023
238.288	29.7822	238.288	43.0567	238.288	145.789	238.288	183.4
238.796	31.2539	238.796	45.7474	238.796	161.368	238.796	207.197
239.304	31.4425	239.304	45.9932	239.304	176.764	239.304	225.573
239.812	28.2336	239.812	39.4852	239.812	185.154	239.812	234.509
240.32	25.892	240.32	33.512	240.32	170.649	240.32	226.686
240.825	22.4464	240.825	30.6837	240.825	144.913	240.825	210.136
241.333	21.6454	241.333	28.1771	241.333	127.526	241.333	178.472
241.841	18.9061	241.841	25.1238	241.841	111.669	241.841	152.747
242.348	19.7182	242.348	25.5762	242.348	101.35	242.348	141.509
242.856	19.6432	242.856	26.2658	242.856	100.468	242.856	135.003
243.361	18.3598	243.361	28.5111	243.361	102.523	243.361	132.894
243.869	21.5623	243.869	31.2878	243.869	108.881	243.869	134.965
244.376	24.2626	244.376	34.3265	244.376	116.727	244.376	147.932
244.884	27.1701	244.884	41.6642	244.884	131.423	244.884	160.398
245.389	31.4832	245.389	50.2635	245.389	151.742	245.389	180.896
245.897	40.5873	245.897	61.3167	245.897	176.317	245.897	212.491
246.404	44.6896	246.404	67.9459	246.404	208.094	246.404	249.257
246.91	44.9526	246.91	72.6644	246.91	232.581	246.91	284.685
247.417	43.887	247.417	66.0491	247.417	261.32	247.417	314.724
247.924	36.2328	247.924	53.2773	247.924	262.413	247.924	331.17
248.432	28.8892	248.432	45.2903	248.432	234.547	248.432	312.523
248.937	24.8947	248.937	36.2558	248.937	199.205	248.937	275.957
249.444	24.0462	249.444	32.5376	249.444	164.713	249.444	228.28
249.951	20.2279	249.951	29.7757	249.951	134.96	249.951	194.292
250.456	19.6311	250.456	26.4814	250.456	119.04	250.456	163.816
250.964	19.0748	250.964	24.1898	250.964	107.962	250.964	148.061
251.471	16.2067	251.471	23.5478	251.471	94.4638	251.471	129.641
251.976	16.1578	251.976	23.2737	251.976	85.2892	251.976	119.043
252.483	18.391	252.483	24.2116	252.483	83.9762	252.483	119.796
252.99	16.9907	252.99	22.9053	252.99	83.7817	252.99	116.513
253.495	17.5864	253.495	23.6814	253.495	87.2518	253.495	112.962
254.002	17.4131	254.002	24.903	254.002	86.2803	254.002	112.096
254.509	18.0878	254.509	23.693	254.509	87.7525	254.509	118.64
255.014	19.2551	255.014	26.0678	255.014	93.0293	255.014	120.194
255.521	20.4561	255.521	25.8284	255.521	94.137	255.521	128.324
256.026	20.1307	256.026	28.6071	256.026	102.647	256.026	133.837
256.532	20.3312	256.532	30.4509	256.532	111.059	256.532	141.367
257.039	22.9951	257.039	33.824	257.039	120.786	257.039	148.888
257.544	23.3597	257.544	37.3168	257.544	135.537	257.544	165.129
258.051	27.8354	258.051	46.3175	258.051	153.129	258.051	181.425
258.555	34.6391	258.555	56.4393	258.555	177.126	258.555	199.792
259.062	41.2334	259.062	68.4588	259.062	209.964	259.062	240.24
259.569	51.4092	259.569	81.8242	259.569	241.892	259.569	289.203
260.074	55.2638	260.074	86.874	260.074	271.36	260.074	336.178
260.58	55.2762	260.58	85.328	260.58	304.221	260.58	379.555
261.085	50.0923	261.085	74.6041	261.085	318.51	261.085	408.318
261.591	38.2374	261.591	61.6558	261.591	303.528	261.591	394.283
262.096	29.4641	262.096	47.6424	262.096	261.983	262.096	360.501
262.602	25.3438	262.602	39.8232	262.602	215.066	262.602	303.644
263.107	23.507	263.107	31.188	263.107	168.984	263.107	245.994
263.613	21.9123	263.613	28.8059	263.613	139.517	263.613	204.694
264.118	19.2329	264.118	25.9518	264.118	120.741	264.118	169.774
264.624	19.6507	264.624	25.961	264.624	109.226	264.624	154.502
265.128	18.6835	265.128	24.0662	265.128	98.4176	265.128	139.995
265.635	18.859	265.635	23.4707	265.635	90.6076	265.635	122.822
266.139	16.2302	266.139	20.9199	266.139	83.0272	266.139	119.248
266.645	17.3973	266.645	20.7271	266.645	84.9173	266.645	118.088
267.131	16.6301	267.131	22.8269	267.131	80.2943	267.131	108.081
267.637	17.7492	267.637	21.8581	267.637	78.3682	267.637	110.992
268.145	16.3707	268.145	21.6655	268.145	76.248	268.145	110.111
268.652	16.1377	268.652	21.1195	268.652	77.5035	268.652	108.263
269.158	18.1032	269.158	20.7885	269.158	75.591	269.158	103.934
269.664	15.7534	269.664	20.5818	269.664	75.83	269.664	103.4
270.17	16.0498	270.17	21.1217	270.17	77.2274	270.17	105.286
270.676	15.2656	270.676	19.4004	270.676	73.7503	270.676	102.508
271.182	19.0831	271.182	20.6892	271.182	73.1733	271.182	101.096
271.688	17.1301	271.688	20.39	271.688	73.3289	271.688	104.179
272.194	17.5851	272.194	20.4438	272.194	75.3	272.194	104.571
272.7	17.0757	272.7	20.9443	272.7	73.4238	272.7	102.824
273.208	17.1868	273.208	18.9394	273.208	75.0365	273.208	99.494
273.714	15.6657	273.714	20.1014	273.714	76.3569	273.714	101.704
274.22	17.0524	274.22	20.7249	274.22	75.9184	274.22	102.229
274.726	15.697	274.726	19.4107	274.726	77.2588	274.726	103.012
275.232	16.6101	275.232	20.9007	275.232	73.2654	275.232	100.705
275.738	16.8829	275.738	21.2523	275.738	73.6341	275.738	106.93
276.244	18.3686	276.244	19.7377	276.244	78.301	276.244	107.851
276.749	17.0716	276.749	21.7604	276.749	77.7764	276.749	108.337
277.255	18.0805	277.255	22.206	277.255	81.8061	277.255	108.411
277.761	16.7934	277.761	23.0347	277.761	84.1506	277.761	108.221
278.266	16.7036	278.266	22.907	278.266	84.5689	278.266	113.618
278.772	18.5901	278.772	22.6297	278.772	88.3141	278.772	118.708
279.278	20.0094	279.278	24.8681	279.278	94.9012	279.278	125.078
279.783	19.4284	279.783	26.3129	279.783	98.8019	279.783	132.198
280.289	22.0101	280.289	27.8919	280.289	108.096	280.289	139.596
280.794	20.6346	280.794	29.2123	280.794	113.86	280.794	151.086
281.3	22.5331	281.3	31.8502	281.3	125.178	281.3	171.883
281.806	23.1149	281.806	35.7596	281.806	138.19	281.806	182.42
282.311	25.6705	282.311	35.9277	282.311	144.59	282.311	208.165
282.816	26.1507	282.816	37.6223	282.816	160.024	282.816	224.077
283.322	24.3566	283.322	34.664	283.322	163.958	283.322	245.735
283.827	24.7927	283.827	33.2006	283.827	172.477	283.827	261.639
284.333	21.8383	284.333	28.2213	284.333	163.131	284.333	247.073
284.836	20.6433	284.836	25.0992	284.836	146.626	284.836	233.536
285.341	19.1174	285.341	23.5582	285.341	130.987	285.341	202.997
285.846	18.1604	285.846	23.7168	285.846	115.443	285.846	170.762
286.352	17.9733	286.352	24.0158	286.352	103.9	286.352	153.24
286.857	18.8255	286.857	21.9929	286.857	95.1981	286.857	135.096
287.362	17.1309	287.362	21.2033	287.362	86.9107	287.362	125.937
287.867	17.2465	287.867	19.0171	287.867	80.6312	287.867	120.646
288.372	17.496	288.372	20.5708	288.372	77.5023	288.372	114.96
288.877	17.1688	288.877	20.3597	288.877	77.0044	288.877	114.112
289.383	16.659	289.383	22.4428	289.383	80.5733	289.383	109.182
289.888	16.6729	289.888	21.2069	289.888	80.1521	289.888	107.361
290.391	17.6633	290.391	23.0357	290.391	79.6379	290.391	113.41
290.896	16.4317	290.896	23.2959	290.896	83.5807	290.896	108.111
291.401	18.8554	291.401	25.1638	291.401	87.0994	291.401	112.99
291.905	19.1636	291.905	24.1535	291.905	89.2328	291.905	116.104
292.41	19.6788	292.41	26.4404	292.41	86.1736	292.41	113.73
292.915	20.5711	292.915	25.3782	292.915	89.1109	292.915	118.238
293.42	20.2488	293.42	25.461	293.42	93.0437	293.42	120.647
293.923	18.155	293.923	25.2074	293.923	93.5205	293.923	121.138
294.428	19.954	294.428	23.64	294.428	90.3416	294.428	119.584
294.932	17.9857	294.932	22.0166	294.932	87.1073	294.932	116.31
295.437	17.8704	295.437	22.5759	295.437	87.0144	295.437	116.453
295.942	16.0674	295.942	19.896	295.942	82.7341	295.942	114.315
296.445	17.07	296.445	21.2378	296.445	81.0795	296.445	114.807
296.949	17.067	296.949	19.4862	296.949	79.6734	296.949	112.529
297.454	16.5012	297.454	20.0572	297.454	79.5685	297.454	108.718
297.958	17.6536	297.958	20.2884	297.958	78.0196	297.958	110.809
298.463	17.0255	298.463	21.2184	298.463	77.1409	298.463	107.084
298.966	16.3284	298.966	20.7175	298.966	77.2218	298.966	109.983
299.47	16.1983	299.47	20.5354	299.47	79.1114	299.47	106.161
299.975	16.3787	299.975	19.6954	299.975	80.5717	299.975	111.587
300.479	15.2952	300.479	19.9322	300.479	79.3853	300.479	109.351

## Sheet: Fig.1f
524.842	1100	524.842	764	524.842	1004	524.842	832
525.237	1059	525.237	724	525.237	867	525.237	760
525.631	1060	525.631	713	525.631	861	525.631	759
526.026	1061	526.026	742	526.026	811	526.026	786
526.421	945	526.421	655	526.421	735	526.421	747
526.816	1007	526.816	635	526.816	635	526.816	694
527.211	935	527.211	633	527.211	600	527.211	657
527.605	821	527.605	539	527.605	526	527.605	580
528	764	528	525	528	492	528	578
528.395	700	528.395	462	528.395	452	528.395	545
528.79	628	528.79	459	528.79	444	528.79	502
529.185	593	529.185	468	529.185	375	529.185	531
529.58	546	529.58	378	529.58	363	529.58	431
529.975	590	529.975	379	529.975	357	529.975	457
530.37	630	530.37	393	530.37	324	530.37	486
530.765	1219	530.765	706	530.765	509	530.765	840
531.16	2036	531.16	1054	531.16	646	531.16	1546
531.555	6493	531.555	2971	531.555	2074	531.555	3445
531.95	23510	531.95	11180	531.95	8014	531.95	8908
532.345	37658	532.345	18329	532.345	14501	532.345	11989
532.74	22478	532.74	10593	532.74	10112	532.74	6121
533.135	6745	533.135	3081	533.135	3518	533.135	2519
533.531	2320	533.531	1216	533.531	1262	533.531	1392
533.926	1519	533.926	981	533.926	830	533.926	1076
534.321	1519	534.321	952	534.321	869	534.321	1051
534.716	1551	534.716	971	534.716	853	534.716	1091
535.111	1582	535.111	1003	535.111	826	535.111	1169
535.506	1574	535.506	888	535.506	864	535.506	1114
535.902	1513	535.902	874	535.902	881	535.902	1067
536.297	1469	536.297	876	536.297	874	536.297	1010
536.692	1412	536.692	867	536.692	863	536.692	952
537.088	1322	537.088	811	537.088	921	537.088	960
537.483	1286	537.483	742	537.483	970	537.483	886
537.878	1243	537.878	736	537.878	1010	537.878	904
538.274	1178	538.274	726	538.274	1119	538.274	918
538.669	1155	538.669	685	538.669	1111	538.669	890
539.064	1169	539.064	715	539.064	1195	539.064	865
539.46	1231	539.46	724	539.46	1177	539.46	904
539.855	1244	539.855	717	539.855	1231	539.855	870
540.25	1185	540.25	702	540.25	1165	540.25	900

## Sheet: Fig.2d
-1.085	0
-0.868	1.4522
-0.651	4.5273
-0.434	8.9451
-0.217	11.251
0	12.065
0.217	11.251
0.434	8.9451
0.651	4.5273
0.868	1.4522
1.085	0

## Sheet: Fig.3a
2	0
3	6.242
4	4.784
5	3.145
6	1.722

## Sheet: Fig.3b
1	1.722
2	4.37
3	5.87
4	4.37
5	1.722

## Sheet: Fig.4a插图
um	nm
0	-1.46665
0.04664	-1.4369
0.09327	-1.60354
0.13991	-1.53703
0.18654	-1.3516
0.23318	-1.33982
0.27981	-1.35193
0.32645	-1.40657
0.37309	-1.44655
0.41972	-1.30107
0.46636	-1.43425
0.51299	-1.53014
0.55963	-1.47716
0.60626	-1.34817
0.6529	-1.42297
0.69953	-1.41518
0.74617	-1.51978
0.79281	-1.58924
0.83944	-1.5679
0.88608	-1.55587
0.93271	-1.64118
0.97935	-1.5843
1.02598	-1.58502
1.07262	-1.45423
1.11925	-1.37315
1.16589	-1.40217
1.21253	-1.42732
1.25916	-1.35088
1.3058	0.06325
1.35243	1.15812
1.39907	2.38083
1.44571	3.03298
1.49234	3.39842
1.53898	4.04326
1.58561	4.58139
1.63225	4.58937
1.67888	4.56441
1.72552	4.59937
1.77215	4.66399
1.81879	4.59876
1.86543	4.69631
1.91206	4.74079
1.9587	4.69273
2.00533	4.67344
2.05197	4.71004
2.0986	4.77535
2.14524	4.70728
2.19188	4.50183
2.23851	4.58115
2.28515	4.72254
2.33178	4.85465
2.37842	4.80797
2.42505	4.69802
2.47169	4.71566
2.51832	4.65607
2.56496	4.64685
2.61159	4.70629
2.65823	4.89944
2.70487	4.96723
2.7515	4.87582
2.79814	4.91602
2.84477	4.93922
2.89141	4.90996
2.93804	4.88618
2.98468	4.87985
3.03132	4.91144
3.07795	4.79674
3.12459	4.87324
3.17122	4.92972
3.21786	4.97509

## Sheet: Fig.4d插图
um	nm
0	-0.71863
0.10929	-0.68559
0.21858	-0.65901
0.32787	-0.64541
0.43716	-0.72858
0.54646	-0.62057
0.65575	-0.6793
0.76504	-0.62945
0.87433	-0.63082
0.98362	-0.748
1.09291	-0.73074
1.2022	-0.75488
1.31149	-0.77361
1.42078	-0.73647
1.53008	-0.69639
1.63937	-0.70901
1.74866	-0.76801
1.85795	-0.76575
1.96724	-0.80318
2.07653	-0.72876
2.18582	-0.72954
2.29511	-0.86814
2.4044	-0.82952
2.5137	0.07294
2.62299	0.63477
2.73228	1.09525
2.84157	1.34012
2.95086	1.34597
3.06015	1.21737
3.16944	1.24525
3.27873	1.19822
3.38802	1.16186
3.49732	1.06
3.60661	1.08687
3.7159	1.09972
3.82519	1.12796
3.93448	1.08651
4.04377	1.04871
4.15306	1.09347
4.26235	0.95233
4.37164	0.99099
4.48093	1.02303
4.59023	1.01089
4.69952	1.0537
4.80881	0.9395
4.9181	0.96795
5.02739	1.0342

## Sheet: Fig.4c
-5	-82.8699	4.96094	20.5121	-5	21.363	4.96094	64.0889
-4.96094	-142.888	4.92188	20.6439	-4.96094	48.2193	4.92188	62.2578
-4.92188	-146.288	4.88281	20.99	-4.92188	52.4918	4.88281	62.2578
-4.88281	-146.201	4.84375	21.5778	-4.88281	54.9333	4.84375	61.6474
-4.84375	-148.008	4.80469	20.8142	-4.84375	59.2059	4.80469	61.037
-4.80469	-147.925	4.76563	21.1548	-4.80469	61.037	4.76563	61.037
-4.76563	-148.898	4.72656	21.446	-4.76563	63.4785	4.72656	60.4267
-4.72656	-150.491	4.6875	20.5451	-4.72656	64.6993	4.6875	61.037
-4.6875	-149.606	4.64844	20.556	-4.6875	66.5304	4.64844	60.4267
-4.64844	-147.497	4.60938	20.9845	-4.64844	66.5304	4.60938	60.4267
-4.60938	-148.815	4.57031	19.8694	-4.60938	68.9718	4.57031	59.2059
-4.57031	-149.035	4.53125	19.8089	-4.57031	68.3615	4.53125	59.8163
-4.53125	-149.799	4.49219	19.1168	-4.53125	65.92	4.49219	59.2059
-4.49219	-150.732	4.45313	19.5617	-4.49219	66.5304	4.45313	59.8163
-4.45313	-150.222	4.41406	20.0342	-4.45313	68.3615	4.41406	57.3748
-4.41406	-149.348	4.375	20.199	-4.41406	68.3615	4.375	56.7644
-4.375	-150.848	4.33594	20.8911	-4.375	67.7511	4.33594	57.9852
-4.33594	-149.409	4.29688	21.4734	-4.33594	68.3615	4.29688	57.3748
-4.29688	-150.172	4.25781	21.8799	-4.29688	68.9718	4.25781	56.1541
-4.25781	-150.617	4.21875	20.9241	-4.25781	67.7511	4.21875	56.1541
-4.21875	-151.32	4.17969	21.5613	-4.21875	66.5304	4.17969	55.5437
-4.17969	-150.881	4.14063	20.8747	-4.17969	67.1407	4.14063	54.9333
-4.14063	-149.54	4.10156	22.0612	-4.14063	65.92	4.10156	56.1541
-4.10156	-150.128	4.0625	20.4791	-4.10156	67.1407	4.0625	54.9333
-4.0625	-151.078	4.02344	21.7426	-4.0625	67.1407	4.02344	53.1022
-4.02344	-151.062	3.98438	22.3414	-4.02344	66.5304	3.98438	50.0504
-3.98438	-150.793	3.94531	21.2097	-3.98438	65.92	3.94531	51.2711
-3.94531	-150.941	3.90625	22.4677	-3.94531	65.92	3.90625	51.8815
-3.90625	-150.386	3.86719	22.4293	-3.90625	65.3096	3.86719	52.4918
-3.86719	-150.892	3.82813	21.3526	-3.86719	66.5304	3.82813	50.0504
-3.82813	-149.81	3.78906	21.0505	-3.82813	64.6993	3.78906	50.6607
-3.78906	-150.678	3.75	21.6327	-3.78906	63.4785	3.75	50.6607
-3.75	-151.771	3.71094	22.2864	-3.75	64.0889	3.71094	50.6607
-3.71094	-150.826	3.67188	22.9566	-3.71094	66.5304	3.67188	47.6089
-3.67188	-150.919	3.63281	22.2645	-3.67188	63.4785	3.63281	48.2193
-3.63281	-150.342	3.59375	20.578	-3.63281	62.2578	3.59375	48.2193
-3.59375	-150.134	3.55469	20.6824	-3.59375	62.2578	3.55469	47.6089
-3.55469	-149.782	3.51563	22.5282	-3.55469	63.4785	3.51563	46.3881
-3.51563	-148.392	3.47656	23.4346	-3.51563	61.037	3.47656	46.3881
-3.47656	-150.524	3.4375	21.7041	-3.47656	62.2578	3.4375	45.7778
-3.4375	-151.853	3.39844	23.5939	-3.4375	61.6474	3.39844	45.1674
-3.39844	-149.683	3.35938	22.1436	-3.39844	60.4267	3.35938	45.1674
-3.35938	-148.969	3.32031	20.7703	-3.35938	60.4267	3.32031	45.1674
-3.32031	-149.661	3.28125	21.413	-3.32031	60.4267	3.28125	43.9467
-3.28125	-150.562	3.24219	22.5831	-3.28125	61.037	3.24219	43.3363
-3.24219	-149.661	3.20313	22.5007	-3.24219	59.8163	3.20313	42.7259
-3.20313	-148.782	3.16406	21.6437	-3.20313	60.4267	3.16406	41.5052
-3.16406	-148.217	3.125	24.1157	-3.16406	59.2059	3.125	40.2844
-3.125	-149.623	3.08594	23.484	-3.125	57.9852	3.08594	40.2844
-3.08594	-150.518	3.04688	23.6927	-3.08594	57.9852	3.04688	41.5052
-3.04688	-148.799	3.00781	22.4458	-3.04688	56.1541	3.00781	40.8948
-3.00781	-148.09	2.96875	22.4018	-3.00781	56.1541	2.96875	39.6741
-2.96875	-149.722	2.92969	22.0338	-2.96875	56.1541	2.92969	39.6741
-2.92969	-149.48	2.89063	21.9404	-2.92969	55.5437	2.89063	39.0637
-2.89063	-149.502	2.85156	22.9127	-2.89063	55.5437	2.85156	39.0637
-2.85156	-151.062	2.8125	21.3745	-2.85156	56.1541	2.8125	37.843
-2.8125	-148.129	2.77344	23.1105	-2.8125	54.3229	2.77344	35.4015
-2.77344	-147.733	2.73438	22.1931	-2.77344	53.7126	2.73438	36.6222
-2.73438	-148.524	2.69531	21.9788	-2.73438	54.9333	2.69531	36.6222
-2.69531	-147.964	2.65625	25.5001	-2.69531	54.3229	2.65625	35.4015
-2.65625	-150.238	2.61719	21.3031	-2.65625	53.7126	2.61719	33.5704
-2.61719	-149.601	2.57813	21.9129	-2.61719	55.5437	2.57813	34.7911
-2.57813	-148.436	2.53906	22.5117	-2.57813	53.1022	2.53906	35.4015
-2.53906	-146.926	2.5	18.4521	-2.53906	53.1022	2.5	36.0118
-2.5	-147.354	2.46094	20.9406	-2.5	51.2711	2.46094	34.1807
-2.46094	-149.233	2.42188	23.6763	-2.46094	50.0504	2.42188	33.5704
-2.42188	-146.624	2.38281	20.8966	-2.42188	51.2711	2.38281	34.7911
-2.38281	-147.612	2.34375	21.9404	-2.38281	50.6607	2.34375	31.7392
-2.34375	-147.854	2.30469	22.0667	-2.34375	50.0504	2.30469	30.5185
-2.30469	-149.156	2.26563	24.3409	-2.30469	49.44	2.26563	29.9081
-2.26563	-148.272	2.22656	22.8248	-2.26563	48.8296	2.22656	31.1289
-2.22656	-146.997	2.1875	21.9184	-2.22656	47.6089	2.1875	30.5185
-2.1875	-146.624	2.14844	23.3247	-2.1875	45.1674	2.14844	29.9081
-2.14844	-145.464	2.10938	22.1601	-2.14844	45.7778	2.10938	31.1289
-2.10938	-146.871	2.07031	23.0225	-2.10938	46.9985	2.07031	29.2978
-2.07031	-145.377	2.03125	21.7371	-2.07031	44.557	2.03125	29.2978
-2.03125	-147.063	1.99219	21.9019	-2.03125	44.557	1.99219	28.6874
-1.99219	-145.558	1.95313	21.8964	-1.99219	43.9467	1.95313	27.4667
-1.95313	-145.151	1.91406	22.1436	-1.95313	43.9467	1.91406	27.4667
-1.91406	-145.772	1.875	24.6046	-1.91406	42.7259	1.875	26.2459
-1.875	-144.833	1.83594	23.44	-1.875	43.9467	1.83594	25.6355
-1.83594	-146.382	1.79688	26.4998	-1.83594	43.9467	1.79688	25.0252
-1.79688	-145.025	1.75781	22.682	-1.79688	42.7259	1.75781	25.6355
-1.75781	-144.635	1.71875	18.6938	-1.75781	40.8948	1.71875	25.6355
-1.71875	-145.283	1.67969	22.8962	-1.71875	40.2844	1.67969	25.0252
-1.67969	-143.827	1.64063	22.4073	-1.67969	41.5052	1.64063	25.0252
-1.64063	-143.201	1.60156	22.6051	-1.64063	40.8948	1.60156	25.0252
-1.60156	-145.146	1.5625	24.1761	-1.60156	39.0637	1.5625	23.1941
-1.5625	-143.943	1.52344	23.462	-1.5625	39.6741	1.52344	23.8044
-1.52344	-143.762	1.48438	23.6598	-1.52344	37.843	1.48438	23.8044
-1.48438	-143.965	1.44531	24.4069	-1.48438	39.0637	1.44531	23.8044
-1.44531	-143.899	1.40625	17.5896	-1.44531	36.6222	1.40625	20.7526
-1.40625	-140.526	1.36719	22.8468	-1.40625	38.4533	1.36719	21.9733
-1.36719	-144.86	1.32813	21.5833	-1.36719	35.4015	1.32813	21.363
-1.32813	-142.24	1.28906	19.4849	-1.32813	36.0118	1.28906	20.1422
-1.28906	-141.729	1.25	20.8362	-1.28906	37.2326	1.25	20.1422
-1.25	-140.23	1.21094	18.9575	-1.25	36.6222	1.21094	17.7007
-1.21094	-142.844	1.17188	18.8476	-1.21094	35.4015	1.17188	19.5318
-1.17188	-141.74	1.13281	22.3853	-1.17188	34.7911	1.13281	17.0904
-1.13281	-142.361	1.09375	15.3264	-1.13281	33.5704	1.09375	17.7007
-1.09375	-144.19	1.05469	20.1605	-1.09375	33.5704	1.05469	17.0904
-1.05469	-139.323	1.01563	19.6551	-1.05469	32.3496	1.01563	17.0904
-1.01563	-142.251	0.97656	19.5727	-1.01563	32.3496	0.97656	17.0904
-0.97656	-142.718	0.9375	18.8147	-0.97656	32.3496	0.9375	15.2593
-0.9375	-139.982	0.89844	17.6556	-0.9375	30.5185	0.89844	15.8696
-0.89844	-138.763	0.85938	20.7813	-0.89844	32.3496	0.85938	14.0385
-0.85938	-140.273	0.82031	17.7435	-0.85938	30.5185	0.82031	15.2593
-0.82031	-143.63	0.78125	16.8261	-0.82031	29.9081	0.78125	15.2593
-0.78125	-142.767	0.74219	16.4031	-0.78125	29.9081	0.74219	12.2074
-0.74219	-141.965	0.70313	9.10794	-0.74219	28.6874	0.70313	11.597
-0.70313	-138.84	0.66406	19.754	-0.70313	29.9081	0.66406	14.0385
-0.66406	-141.174	0.625	9.42106	-0.66406	27.4667	0.625	12.8178
-0.625	-137.867	0.58594	16.6393	-0.625	28.6874	0.58594	12.2074
-0.58594	-140.823	0.54688	13.3763	-0.58594	28.6874	0.54688	10.3763
-0.54688	-138.186	0.50781	14.5518	-0.54688	27.4667	0.50781	11.597
-0.50781	-138.746	0.46875	10.6845	-0.50781	26.8563	0.46875	11.597
-0.46875	-138.884	0.42969	13.1346	-0.46875	26.2459	0.42969	10.3763
-0.42969	-142.306	0.39063	6.70736	-0.42969	25.6355	0.39063	10.3763
-0.39063	-138.779	0.35156	9.94293	-0.39063	26.2459	0.35156	10.3763
-0.35156	-142.081	0.3125	10.6626	-0.35156	25.6355	0.3125	10.3763
-0.3125	-139.428	0.27344	13.7169	-0.3125	24.4148	0.27344	10.9867
-0.27344	-141.839	0.23438	3.69152	-0.27344	23.8044	0.23438	9.76592
-0.23438	-140.642	0.19531	-1.55457	-0.23438	24.4148	0.19531	7.93481
-0.19531	-139.867	0.15625	-0.87341	-0.19531	22.5837	0.15625	7.93481
-0.15625	-140.883	0.11719	3.97717	-0.15625	22.5837	0.11719	7.93481
-0.11719	-141.202	0.07813	11.4316	-0.11719	23.8044	0.07813	5.49333
-0.07813	-140.136	0.03906	3.05979	-0.07813	21.9733	0.03906	6.1037
-0.03906	-141.059	0	-20.6378	-0.03906	21.9733	0	6.1037
0	-139.828	-0.03906	2.20832	0	21.363	-0.03906	6.71407
0.03906	-138.45	-0.07813	15.0188	0.03906	21.9733	-0.07813	4.27259
0.07813	-139.889	-0.11719	-4.76257	0.07813	20.1422	-0.11719	6.1037
0.11719	-138.428	-0.15625	-5.83374	0.11719	21.363	-0.15625	3.66222
0.15625	-138.889	-0.19531	-21.4563	0.15625	18.9215	-0.19531	6.1037
0.19531	-138.939	-0.23438	-24.2798	0.19531	18.9215	-0.23438	4.88296
0.23438	-137.796	-0.27344	-16.073	0.23438	18.3111	-0.27344	4.88296
0.27344	-141.608	-0.3125	-18.7646	0.27344	18.3111	-0.3125	5.49333
0.3125	-138.834	-0.35156	-22.1649	0.3125	18.3111	-0.35156	5.49333
0.35156	-137.219	-0.39063	-37.4304	0.35156	16.48	-0.39063	3.66222
0.39063	-131.88	-0.42969	-44.956	0.39063	15.8696	-0.42969	3.66222
0.42969	-132.352	-0.46875	-42.5281	0.42969	14.6489	-0.46875	3.66222
0.46875	-138.109	-0.50781	-43.4619	0.46875	13.4281	-0.50781	3.66222
0.50781	-131.754	-0.54688	-51.8555	0.50781	12.2074	-0.54688	3.05185
0.54688	-135.028	-0.58594	-54.7614	0.54688	12.8178	-0.58594	3.05185
0.58594	-125.09	-0.625	-63.1549	0.58594	12.2074	-0.625	3.66222
0.625	-135.121	-0.66406	-60.4413	0.625	12.8178	-0.66406	4.27259
0.66406	-125.947	-0.70313	-73.3173	0.66406	11.597	-0.70313	4.88296
0.70313	-125.574	-0.74219	-80.2551	0.70313	10.3763	-0.74219	4.27259
0.74219	-113.154	-0.78125	-80.1892	0.74219	9.15555	-0.78125	4.27259
0.78125	-114.192	-0.82031	-77.5745	0.78125	7.93481	-0.82031	4.88296
0.82031	-125.074	-0.85938	-98.6627	0.82031	8.54518	-0.85938	5.49333
0.85938	-110.847	-0.89844	-109.671	0.85938	6.1037	-0.89844	3.66222
0.89844	-110.924	-0.9375	-96.7181	0.89844	6.1037	-0.9375	4.27259
0.9375	-97.2729	-0.97656	-86.1987	0.9375	7.32444	-0.97656	5.49333
0.97656	-106.815	-1.01563	-98.2288	0.97656	4.88296	-1.01563	5.49333
1.01563	-89.5001	-1.05469	-88.4015	1.01563	4.27259	-1.05469	5.49333
1.05469	-96.7346	-1.09375	-89.0222	1.05469	3.66222	-1.09375	5.49333
1.09375	-97.5256	-1.13281	-92.9169	1.09375	4.27259	-1.13281	6.1037
1.13281	-76.9482	-1.17188	-109.199	1.13281	3.66222	-1.17188	7.32444
1.17188	-64.2645	-1.21094	-98.421	1.17188	3.66222	-1.21094	8.54518
1.21094	-62.4628	-1.25	-109.259	1.21094	3.66222	-1.25	9.15555
1.25	-32.0361	-1.28906	-108.292	1.25	3.66222	-1.28906	8.54518
1.28906	-23.1427	-1.32813	-111.407	1.28906	4.27259	-1.32813	8.54518
1.32813	-29.6136	-1.36719	-108.303	1.32813	7.32444	-1.36719	7.93481
1.36719	-15.628	-1.40625	-116.658	1.36719	3.66222	-1.40625	6.71407
1.40625	-16.0345	-1.44531	-104.908	1.40625	6.71407	-1.44531	8.54518
1.44531	-10.08	-1.48438	-122.3	1.44531	6.71407	-1.48438	8.54518
1.48438	-7.52564	-1.52344	-123.679	1.48438	7.32444	-1.52344	8.54518
1.52344	-1.29089	-1.5625	-109.957	1.52344	7.93481	-1.5625	9.15555
1.5625	3.22459	-1.60156	-114.379	1.5625	9.15555	-1.60156	10.3763
1.60156	0.9888	-1.64063	-119.399	1.60156	9.15555	-1.64063	11.597
1.64063	5.5208	-1.67969	-126.996	1.64063	10.3763	-1.67969	12.2074
1.67969	6.41072	-1.71875	-124.618	1.67969	9.76592	-1.71875	12.8178
1.71875	2.32368	-1.75781	-119.07	1.71875	10.9867	-1.75781	12.8178
1.75781	5.26811	-1.79688	-115.417	1.75781	10.3763	-1.79688	12.8178
1.79688	19.2157	-1.83594	-125.189	1.79688	12.8178	-1.83594	12.8178
1.83594	13.0467	-1.875	-128.727	1.83594	13.4281	-1.875	12.8178
1.875	11.135	-1.91406	-124.535	1.875	12.8178	-1.91406	14.0385
1.91406	11.7557	-1.95313	-125.162	1.91406	14.0385	-1.95313	15.2593
1.95313	11.7063	-1.99219	-124.766	1.95313	14.0385	-1.99219	14.6489
1.99219	15.2495	-2.03125	-126.107	1.99219	14.6489	-2.03125	14.6489
2.03125	12.1348	-2.07031	-126.639	2.03125	14.0385	-2.07031	14.6489
2.07031	12.1458	-2.10938	-126.15	2.07031	17.0904	-2.10938	14.0385
2.10938	17.1886	-2.14844	-123.278	2.10938	18.3111	-2.14844	15.8696
2.14844	12.8983	-2.1875	-123.629	2.14844	17.7007	-2.1875	16.48
2.1875	17.282	-2.22656	-128.82	2.1875	17.0904	-2.22656	17.7007
2.22656	21.3581	-2.26563	-128.084	2.22656	18.9215	-2.26563	17.0904
2.26563	17.5402	-2.30469	-124.717	2.26563	19.5318	-2.30469	17.7007
2.30469	19.0344	-2.34375	-124.64	2.30469	20.7526	-2.34375	15.8696
2.34375	18.117	-2.38281	-132.248	2.34375	21.9733	-2.38281	17.7007
2.38281	19.2816	-2.42188	-128.612	2.38281	22.5837	-2.42188	18.3111
2.42188	19.342	-2.46094	-129.952	2.42188	22.5837	-2.46094	18.3111
2.46094	20.1715	-2.5	-129.562	2.46094	24.4148	-2.5	20.1422
2.5	16.6723	-2.53906	-129.205	2.5	23.8044	-2.53906	19.5318
2.53906	17.1447	-2.57813	-131.331	2.53906	24.4148	-2.57813	19.5318
2.57813	17.6501	-2.61719	-127.381	2.57813	26.2459	-2.61719	20.1422
2.61719	23.2752	-2.65625	-126.486	2.61719	26.8563	-2.65625	19.5318
2.65625	18.8696	-2.69531	-128.952	2.65625	26.8563	-2.69531	21.363
2.69531	19.7156	-2.73438	-128.809	2.69531	26.8563	-2.73438	21.9733
2.73438	19.3915	-2.77344	-131.979	2.73438	26.2459	-2.77344	21.363
2.77344	16.7766	-2.8125	-128.348	2.77344	29.2978	-2.8125	23.8044
2.8125	19.5123	-2.85156	-130.82	2.8125	29.9081	-2.85156	22.5837
2.85156	16.1284	-2.89063	-126.392	2.85156	29.9081	-2.89063	22.5837
2.89063	19.5233	-2.92969	-129.249	2.89063	31.1289	-2.92969	21.9733
2.92969	19.1937	-2.96875	-132.067	2.92969	31.7392	-2.96875	23.1941
2.96875	17.3479	-3.00781	-131.896	2.96875	34.7911	-3.00781	23.8044
3.00781	19.2376	-3.04688	-129.996	3.00781	34.1807	-3.04688	24.4148
3.04688	20.8692	-3.08594	-131.49	3.04688	34.1807	-3.08594	25.0252
3.08594	21.6492	-3.125	-129.21	3.08594	34.7911	-3.125	24.4148
3.125	20.0507	-3.16406	-132.182	3.125	32.96	-3.16406	25.0252
3.16406	20.8692	-3.20313	-133.731	3.16406	35.4015	-3.20313	26.2459
3.20313	21.0834	-3.24219	-129.106	3.20313	37.843	-3.24219	25.6355
3.24219	19.1058	-3.28125	-133.456	3.24219	37.843	-3.28125	28.077
3.28125	19.1717	-3.32031	-131.682	3.28125	38.4533	-3.32031	28.077
3.32031	17.8094	-3.35938	-134.846	3.32031	40.2844	-3.35938	26.8563
3.35938	20.7208	-3.39844	-130.144	3.35938	39.0637	-3.39844	28.6874
3.39844	20.3253	-3.4375	-130.408	3.39844	39.0637	-3.4375	27.4667
3.4375	23.3631	-3.47656	-129.913	3.4375	39.6741	-3.47656	26.8563
3.47656	21.5833	-3.51563	-132.429	3.47656	40.8948	-3.51563	29.2978
3.51563	22.5831	-3.55469	-130.435	3.51563	41.5052	-3.55469	28.6874
3.55469	22.5391	-3.59375	-131.682	3.55469	42.1155	-3.59375	30.5185
3.59375	22.7973	-3.63281	-132.951	3.59375	42.1155	-3.63281	29.2978
3.63281	21.3526	-3.67188	-132.358	3.63281	41.5052	-3.67188	29.9081
3.67188	22.0667	-3.71094	-134.489	3.67188	43.9467	-3.71094	30.5185
3.71094	21.6163	-3.75	-134.077	3.71094	43.9467	-3.75	31.1289
3.75	19.8089	-3.78906	-133.945	3.75	44.557	-3.78906	31.7392
3.78906	20.979	-3.82813	-133.077	3.78906	46.9985	-3.82813	33.5704
3.82813	20.8856	-3.86719	-131.874	3.82813	46.3881	-3.86719	32.96
3.86719	21.3526	-3.90625	-134.714	3.86719	46.3881	-3.90625	32.96
3.90625	20.8307	-3.94531	-136.67	3.90625	47.6089	-3.94531	33.5704
3.94531	20.9131	-3.98438	-132.094	3.94531	47.6089	-3.98438	32.96
3.98438	21.847	-4.02344	-132.632	3.98438	47.6089	-4.02344	33.5704
4.02344	21.0505	-4.0625	-135.467	4.02344	48.8296	-4.0625	34.1807
4.0625	21.6712	-4.10156	-134.484	4.0625	48.8296	-4.10156	35.4015
4.10156	21.9568	-4.14063	-132.654	4.10156	48.8296	-4.14063	34.7911
4.14063	21.2427	-4.17969	-134.462	4.14063	50.6607	-4.17969	36.6222
4.17969	21.3526	-4.21875	-134.132	4.17969	50.0504	-4.21875	36.6222
4.21875	22.0722	-4.25781	-133.66	4.21875	50.0504	-4.25781	36.0118
4.25781	21.8799	-4.29688	-134.703	4.25781	51.8815	-4.29688	36.0118
4.29688	22.8523	-4.33594	-133.814	4.29688	52.4918	-4.33594	36.0118
4.33594	23.9619	-4.375	-136.082	4.33594	54.3229	-4.375	36.6222
4.375	24.5662	-4.41406	-136.285	4.375	51.8815	-4.41406	37.843
4.41406	22.3139	-4.45313	-132.067	4.41406	54.3229	-4.45313	37.2326
4.45313	22.8633	-4.49219	-136.62	4.45313	55.5437	-4.49219	38.4533
4.49219	22.1436	-4.53125	-133.726	4.49219	56.7644	-4.53125	39.0637
4.53125	23.863	-4.57031	-132.825	4.53125	56.1541	-4.57031	40.2844
4.57031	22.1821	-4.60938	-134.78	4.57031	56.7644	-4.60938	39.6741
4.60938	21.803	-4.64844	-137.093	4.60938	56.1541	-4.64844	39.0637
4.64844	23.039	-4.6875	-134.214	4.64844	56.1541	-4.6875	38.4533
4.6875	21.2702	-4.72656	-135.84	4.6875	58.5956	-4.72656	39.6741
4.72656	21.3306	-4.76563	-135.994	4.72656	57.9852	-4.76563	41.5052
4.76563	23.4236	-4.80469	-136.329	4.76563	59.8163	-4.80469	40.8948
4.80469	22.4897	-4.84375	-135.137	4.80469	59.2059	-4.84375	43.3363
4.84375	22.1931	-4.88281	-136.066	4.84375	61.037	-4.88281	42.7259
4.88281	22.1052	-4.92188	-137.637	4.88281	62.2578	-4.92188	42.1155
4.92188	20.3638	-4.96094	-136.653	4.92188	60.4267	-4.96094	43.3363
4.96094	20.5176	-5	-134.33	4.96094	63.4785	-5	43.3363
4.96094	20.5121			4.96094	64.0889
4.92188	20.6439			4.92188	62.2578
4.88281	20.99			4.88281	62.2578
4.84375	21.5778			4.84375	61.6474
4.80469	20.8142			4.80469	61.037
4.76563	21.1548			4.76563	61.037
4.72656	21.446			4.72656	60.4267
4.6875	20.5451			4.6875	61.037
4.64844	20.556			4.64844	60.4267
4.60938	20.9845			4.60938	60.4267
4.57031	19.8694			4.57031	59.2059
4.53125	19.8089			4.53125	59.8163
4.49219	19.1168			4.49219	59.2059
4.45313	19.5617			4.45313	59.8163
4.41406	20.0342			4.41406	57.3748
4.375	20.199			4.375	56.7644
4.33594	20.8911			4.33594	57.9852
4.29688	21.4734			4.29688	57.3748
4.25781	21.8799			4.25781	56.1541
4.21875	20.9241			4.21875	56.1541
4.17969	21.5613			4.17969	55.5437
4.14063	20.8747			4.14063	54.9333
4.10156	22.0612			4.10156	56.1541
4.0625	20.4791			4.0625	54.9333
4.02344	21.7426			4.02344	53.1022
3.98438	22.3414			3.98438	50.0504
3.94531	21.2097			3.94531	51.2711
3.90625	22.4677			3.90625	51.8815
3.86719	22.4293			3.86719	52.4918
3.82813	21.3526			3.82813	50.0504
3.78906	21.0505			3.78906	50.6607
3.75	21.6327			3.75	50.6607
3.71094	22.2864			3.71094	50.6607
3.67188	22.9566			3.67188	47.6089
3.63281	22.2645			3.63281	48.2193
3.59375	20.578			3.59375	48.2193
3.55469	20.6824			3.55469	47.6089
3.51563	22.5282			3.51563	46.3881
3.47656	23.4346			3.47656	46.3881
3.4375	21.7041			3.4375	45.7778
3.39844	23.5939			3.39844	45.1674
3.35938	22.1436			3.35938	45.1674
3.32031	20.7703			3.32031	45.1674
3.28125	21.413			3.28125	43.9467
3.24219	22.5831			3.24219	43.3363
3.20313	22.5007			3.20313	42.7259
3.16406	21.6437			3.16406	41.5052
3.125	24.1157			3.125	40.2844
3.08594	23.484			3.08594	40.2844
3.04688	23.6927			3.04688	41.5052
3.00781	22.4458			3.00781	40.8948
2.96875	22.4018			2.96875	39.6741
2.92969	22.0338			2.92969	39.6741
2.89063	21.9404			2.89063	39.0637
2.85156	22.9127			2.85156	39.0637
2.8125	21.3745			2.8125	37.843
2.77344	23.1105			2.77344	35.4015
2.73438	22.1931			2.73438	36.6222
2.69531	21.9788			2.69531	36.6222
2.65625	25.5001			2.65625	35.4015
2.61719	21.3031			2.61719	33.5704
2.57813	21.9129			2.57813	34.7911
2.53906	22.5117			2.53906	35.4015
2.5	18.4521			2.5	36.0118
2.46094	20.9406			2.46094	34.1807
2.42188	23.6763			2.42188	33.5704
2.38281	20.8966			2.38281	34.7911
2.34375	21.9404			2.34375	31.7392
2.30469	22.0667			2.30469	30.5185
2.26563	24.3409			2.26563	29.9081
2.22656	22.8248			2.22656	31.1289
2.1875	21.9184			2.1875	30.5185
2.14844	23.3247			2.14844	29.9081
2.10938	22.1601			2.10938	31.1289
2.07031	23.0225			2.07031	29.2978
2.03125	21.7371			2.03125	29.2978
1.99219	21.9019			1.99219	28.6874
1.95313	21.8964			1.95313	27.4667
1.91406	22.1436			1.91406	27.4667
1.875	24.6046			1.875	26.2459
1.83594	23.44			1.83594	25.6355
1.79688	26.4998			1.79688	25.0252
1.75781	22.682			1.75781	25.6355
1.71875	18.6938			1.71875	25.6355
1.67969	22.8962			1.67969	25.0252
1.64063	22.4073			1.64063	25.0252
1.60156	22.6051			1.60156	25.0252
1.5625	24.1761			1.5625	23.1941
1.52344	23.462			1.52344	23.8044
1.48438	23.6598			1.48438	23.8044
1.44531	24.4069			1.44531	23.8044
1.40625	17.5896			1.40625	20.7526
1.36719	22.8468			1.36719	21.9733
1.32813	21.5833			1.32813	21.363
1.28906	19.4849			1.28906	20.1422
1.25	20.8362			1.25	20.1422
1.21094	18.9575			1.21094	17.7007
1.17188	18.8476			1.17188	19.5318
1.13281	22.3853			1.13281	17.0904
1.09375	15.3264			1.09375	17.7007
1.05469	20.1605			1.05469	17.0904
1.01563	19.6551			1.01563	17.0904
0.97656	19.5727			0.97656	17.0904
0.9375	18.8147			0.9375	15.2593
0.89844	17.6556			0.89844	15.8696
0.85938	20.7813			0.85938	14.0385
0.82031	17.7435			0.82031	15.2593
0.78125	16.8261			0.78125	15.2593
0.74219	16.4031			0.74219	12.2074
0.70313	9.10794			0.70313	11.597
0.66406	19.754			0.66406	14.0385
0.625	9.42106			0.625	12.8178
0.58594	16.6393			0.58594	12.2074
0.54688	13.3763			0.54688	10.3763
0.50781	14.5518			0.50781	11.597
0.46875	10.6845			0.46875	11.597
0.42969	13.1346			0.42969	10.3763
0.39063	6.70736			0.39063	10.3763
0.35156	9.94293			0.35156	10.3763
0.3125	10.6626			0.3125	10.3763
0.27344	13.7169			0.27344	10.9867
0.23438	3.69152			0.23438	9.76592
0.19531	-1.55457			0.19531	7.93481
0.15625	-0.87341			0.15625	7.93481
0.11719	3.97717			0.11719	7.93481
0.07813	11.4316			0.07813	5.49333
0.03906	3.05979			0.03906	6.1037
0	-20.6378			0	6.1037
-0.03906	2.20832			-0.03906	6.71407
-0.07813	15.0188			-0.07813	4.27259
-0.11719	-4.76257			-0.11719	6.1037
-0.15625	-5.83374			-0.15625	3.66222
-0.19531	-21.4563			-0.19531	6.1037
-0.23438	-24.2798			-0.23438	4.88296
-0.27344	-16.073			-0.27344	4.88296
-0.3125	-18.7646			-0.3125	5.49333
-0.35156	-22.1649			-0.35156	5.49333
-0.39063	-37.4304			-0.39063	3.66222
-0.42969	-44.956			-0.42969	3.66222
-0.46875	-42.5281			-0.46875	3.66222
-0.50781	-43.4619			-0.50781	3.66222
-0.54688	-51.8555			-0.54688	3.05185
-0.58594	-54.7614			-0.58594	3.05185
-0.625	-63.1549			-0.625	3.66222
-0.66406	-60.4413			-0.66406	4.27259
-0.70313	-73.3173			-0.70313	4.88296
-0.74219	-80.2551			-0.74219	4.27259
-0.78125	-80.1892			-0.78125	4.27259
-0.82031	-77.5745			-0.82031	4.88296
-0.85938	-98.6627			-0.85938	5.49333
-0.89844	-109.671			-0.89844	3.66222
-0.9375	-96.7181			-0.9375	4.27259
-0.97656	-86.1987			-0.97656	5.49333
-1.01563	-98.2288			-1.01563	5.49333
-1.05469	-88.4015			-1.05469	5.49333
-1.09375	-89.0222			-1.09375	5.49333
-1.13281	-92.9169			-1.13281	6.1037
-1.17188	-109.199			-1.17188	7.32444
-1.21094	-98.421			-1.21094	8.54518
-1.25	-109.259			-1.25	9.15555
-1.28906	-108.292			-1.28906	8.54518
-1.32813	-111.407			-1.32813	8.54518
-1.36719	-108.303			-1.36719	7.93481
-1.40625	-116.658			-1.40625	6.71407
-1.44531	-104.908			-1.44531	8.54518
-1.48438	-122.3			-1.48438	8.54518
-1.52344	-123.679			-1.52344	8.54518
-1.5625	-109.957			-1.5625	9.15555
-1.60156	-114.379			-1.60156	10.3763
-1.64063	-119.399			-1.64063	11.597
-1.67969	-126.996			-1.67969	12.2074
-1.71875	-124.618			-1.71875	12.8178
-1.75781	-119.07			-1.75781	12.8178
-1.79688	-115.417			-1.79688	12.8178
-1.83594	-125.189			-1.83594	12.8178
-1.875	-128.727			-1.875	12.8178
-1.91406	-124.535			-1.91406	14.0385
-1.95313	-125.162			-1.95313	15.2593
-1.99219	-124.766			-1.99219	14.6489
-2.03125	-126.107			-2.03125	14.6489
-2.07031	-126.639			-2.07031	14.6489
-2.10938	-126.15			-2.10938	14.0385
-2.14844	-123.278			-2.14844	15.8696
-2.1875	-123.629			-2.1875	16.48
-2.22656	-128.82			-2.22656	17.7007
-2.26563	-128.084			-2.26563	17.0904
-2.30469	-124.717			-2.30469	17.7007
-2.34375	-124.64			-2.34375	15.8696
-2.38281	-132.248			-2.38281	17.7007
-2.42188	-128.612			-2.42188	18.3111
-2.46094	-129.952			-2.46094	18.3111
-2.5	-129.562			-2.5	20.1422
-2.53906	-129.205			-2.53906	19.5318
-2.57813	-131.331			-2.57813	19.5318
-2.61719	-127.381			-2.61719	20.1422
-2.65625	-126.486			-2.65625	19.5318
-2.69531	-128.952			-2.69531	21.363
-2.73438	-128.809			-2.73438	21.9733
-2.77344	-131.979			-2.77344	21.363
-2.8125	-128.348			-2.8125	23.8044
-2.85156	-130.82			-2.85156	22.5837
-2.89063	-126.392			-2.89063	22.5837
-2.92969	-129.249			-2.92969	21.9733
-2.96875	-132.067			-2.96875	23.1941
-3.00781	-131.896			-3.00781	23.8044
-3.04688	-129.996			-3.04688	24.4148
-3.08594	-131.49			-3.08594	25.0252
-3.125	-129.21			-3.125	24.4148
-3.16406	-132.182			-3.16406	25.0252
-3.20313	-133.731			-3.20313	26.2459
-3.24219	-129.106			-3.24219	25.6355
-3.28125	-133.456			-3.28125	28.077
-3.32031	-131.682			-3.32031	28.077
-3.35938	-134.846			-3.35938	26.8563
-3.39844	-130.144			-3.39844	28.6874
-3.4375	-130.408			-3.4375	27.4667
-3.47656	-129.913			-3.47656	26.8563
-3.51563	-132.429			-3.51563	29.2978
-3.55469	-130.435			-3.55469	28.6874
-3.59375	-131.682			-3.59375	30.5185
-3.63281	-132.951			-3.63281	29.2978
-3.67188	-132.358			-3.67188	29.9081
-3.71094	-134.489			-3.71094	30.5185
-3.75	-134.077			-3.75	31.1289
-3.78906	-133.945			-3.78906	31.7392
-3.82813	-133.077			-3.82813	33.5704
-3.86719	-131.874			-3.86719	32.96
-3.90625	-134.714			-3.90625	32.96
-3.94531	-136.67			-3.94531	33.5704
-3.98438	-132.094			-3.98438	32.96
-4.02344	-132.632			-4.02344	33.5704
-4.0625	-135.467			-4.0625	34.1807
-4.10156	-134.484			-4.10156	35.4015
-4.14063	-132.654			-4.14063	34.7911
-4.17969	-134.462			-4.17969	36.6222
-4.21875	-134.132			-4.21875	36.6222
-4.25781	-133.66			-4.25781	36.0118
-4.29688	-134.703			-4.29688	36.0118
-4.33594	-133.814			-4.33594	36.0118
-4.375	-136.082			-4.375	36.6222
-4.41406	-136.285			-4.41406	37.843
-4.45313	-132.067			-4.45313	37.2326
-4.49219	-136.62			-4.49219	38.4533
-4.53125	-133.726			-4.53125	39.0637
-4.57031	-132.825			-4.57031	40.2844
-4.60938	-134.78			-4.60938	39.6741
-4.64844	-137.093			-4.64844	39.0637
-4.6875	-134.214			-4.6875	38.4533
-4.72656	-135.84			-4.72656	39.6741
-4.76563	-135.994			-4.76563	41.5052
-4.80469	-136.329			-4.80469	40.8948
-4.84375	-135.137			-4.84375	43.3363
-4.88281	-136.066			-4.88281	42.7259
-4.92188	-137.637			-4.92188	42.1155
-4.96094	-136.653			-4.96094	43.3363
-5	-134.33			-5	43.3363

## Sheet: Fig.4f
V		V		V	pm	V	pm
-3	-133.083	2.97656	41.5131	-3	140.995	2.97656	93.997
-2.97656	-133.357	2.95313	42.4415	-2.97656	139.775	2.95313	93.3867
-2.95313	-133.275	2.92969	40.6506	-2.95313	139.164	2.92969	95.2178
-2.92969	-133.385	2.90625	42.6008	-2.92969	139.164	2.90625	90.9452
-2.90625	-132.621	2.88281	42.6612	-2.90625	137.333	2.88281	91.5555
-2.88281	-133.857	2.85938	42.9633	-2.88281	137.944	2.85938	89.7244
-2.85938	-133.599	2.83594	42.5239	-2.85938	136.723	2.83594	88.5037
-2.83594	-133.182	2.8125	41.5186	-2.83594	135.502	2.8125	88.5037
-2.8125	-132.863	2.78906	41.9526	-2.8125	134.281	2.78906	87.8933
-2.78906	-132.314	2.76563	41.6834	-2.78906	133.671	2.76563	86.6726
-2.76563	-133.467	2.74219	42.7107	-2.76563	131.84	2.74219	86.6726
-2.74219	-132.687	2.71875	42.6173	-2.74219	130.009	2.71875	83.0104
-2.71875	-132.209	2.69531	41.1341	-2.71875	130.009	2.69531	84.8415
-2.69531	-133.182	2.67188	41.8427	-2.69531	131.84	2.67188	85.4518
-2.67188	-133.083	2.64844	42.1558	-2.67188	128.788	2.64844	84.8415
-2.64844	-132.924	2.625	42.458	-2.64844	127.567	2.625	82.4
-2.625	-132.973	2.60156	42.1943	-2.625	126.957	2.60156	81.1792
-2.60156	-132.973	2.57813	42.6228	-2.60156	128.178	2.57813	81.1792
-2.57813	-132.297	2.55469	42.0899	-2.57813	127.567	2.55469	80.5689
-2.55469	-133.786	2.53125	42.6337	-2.55469	126.347	2.53125	77.517
-2.53125	-132.737	2.50781	42.3041	-2.53125	126.957	2.50781	76.9066
-2.50781	-133.16	2.48438	41.9031	-2.50781	124.516	2.48438	76.9066
-2.48438	-133.605	2.46094	43.1611	-2.48438	123.295	2.46094	75.6859
-2.46094	-132.319	2.4375	42.5623	-2.46094	122.684	2.4375	75.0755
-2.4375	-132.105	2.41406	42.5239	-2.4375	120.853	2.41406	74.4652
-2.41406	-132.611	2.39063	41.2769	-2.41406	121.464	2.39063	74.4652
-2.39063	-132.352	2.36719	43.8203	-2.39063	120.853	2.36719	72.6341
-2.36719	-132.253	2.34375	42.4964	-2.36719	119.633	2.34375	70.1926
-2.34375	-132.429	2.32031	42.9908	-2.34375	117.802	2.32031	70.8029
-2.32031	-133.423	2.29688	40.5628	-2.32031	117.802	2.29688	70.8029
-2.29688	-132.561	2.27344	41.4032	-2.29688	117.191	2.27344	70.1926
-2.27344	-132.012	2.25	42.2712	-2.27344	115.97	2.25	68.9718
-2.25	-131.984	2.22656	41.1231	-2.25	115.36	2.22656	67.7511
-2.22656	-133.072	2.20313	41.156	-2.22656	114.139	2.20313	67.7511
-2.20313	-132.155	2.17969	40.755	-2.20313	113.529	2.17969	67.7511
-2.17969	-132.605	2.15625	39.6509	-2.17969	112.918	2.15625	66.5304
-2.15625	-133.638	2.13281	40.777	-2.15625	111.698	2.13281	65.3096
-2.13281	-132.16	2.10938	42.3701	-2.13281	112.308	2.10938	65.3096
-2.10938	-133.292	2.08594	40.9858	-2.10938	111.698	2.08594	65.92
-2.08594	-132.182	2.0625	39.4037	-2.08594	110.477	2.0625	64.6993
-2.0625	-132.286	2.03906	41.2165	-2.0625	106.815	2.03906	61.037
-2.03906	-132.369	2.01563	40.9528	-2.03906	108.035	2.01563	62.8681
-2.01563	-131.847	1.99219	40.8594	-2.01563	104.984	1.99219	61.6474
-1.99219	-131.759	1.96875	41.645	-1.99219	104.984	1.96875	59.8163
-1.96875	-132.424	1.94531	40.9967	-1.96875	104.984	1.94531	58.5956
-1.94531	-132.325	1.92188	40.6891	-1.94531	103.153	1.92188	57.3748
-1.92188	-132.753	1.89844	43.2929	-1.92188	102.542	1.89844	57.3748
-1.89844	-133.16	1.875	41.5516	-1.89844	103.153	1.875	56.7644
-1.875	-132.429	1.85156	39.6564	-1.875	101.932	1.85156	55.5437
-1.85156	-133.077	1.82813	37.904	-1.85156	100.101	1.82813	54.3229
-1.82813	-131.677	1.80469	39.9365	-1.82813	98.88	1.80469	54.3229
-1.80469	-133.407	1.78125	38.7005	-1.80469	99.4904	1.78125	51.2711
-1.78125	-132.847	1.75781	40.2222	-1.78125	97.6592	1.75781	51.2711
-1.75781	-132.177	1.73438	40.6506	-1.75781	97.0489	1.73438	50.0504
-1.73438	-132.49	1.71094	40.5133	-1.73438	96.4385	1.71094	50.6607
-1.71094	-131.979	1.6875	38.5247	-1.71094	93.3867	1.6875	50.0504
-1.6875	-131.995	1.66406	39.3048	-1.6875	93.3867	1.66406	48.8296
-1.66406	-132.242	1.64063	37.5744	-1.66406	93.3867	1.64063	48.2193
-1.64063	-132.424	1.61719	39.2279	-1.64063	91.5555	1.61719	45.1674
-1.61719	-132.764	1.59375	40.1892	-1.61719	92.1659	1.59375	46.3881
-1.59375	-132.16	1.57031	39.8486	-1.59375	91.5555	1.57031	45.7778
-1.57031	-131.913	1.54688	40.0024	-1.57031	89.1141	1.54688	44.557
-1.54688	-132.078	1.52344	39.7113	-1.54688	89.1141	1.52344	43.9467
-1.52344	-131.407	1.5	38.7005	-1.52344	87.2829	1.5	42.7259
-1.5	-131.759	1.47656	40.0958	-1.5	84.8415	1.47656	42.1155
-1.47656	-131.589	1.45313	39.1949	-1.47656	84.2311	1.45313	42.1155
-1.45313	-131.122	1.42969	37.0525	-1.45313	83.6207	1.42969	40.2844
-1.42969	-132.22	1.40625	39.5025	-1.42969	83.6207	1.40625	38.4533
-1.40625	-131.836	1.38281	38.695	-1.40625	82.4	1.38281	37.843
-1.38281	-132.056	1.35938	38.7884	-1.38281	82.4	1.35938	37.843
-1.35938	-131.732	1.33594	38.8598	-1.35938	80.5689	1.33594	36.6222
-1.33594	-132.001	1.3125	38.717	-1.33594	80.5689	1.3125	36.0119
-1.3125	-132.16	1.28906	41.2714	-1.3125	80.5689	1.28906	33.5704
-1.28906	-131.66	1.26563	39.3652	-1.28906	78.7378	1.26563	32.96
-1.26563	-130.908	1.24219	38.0413	-1.26563	76.2963	1.24219	33.5704
-1.24219	-131.429	1.21875	36.9811	-1.24219	76.2963	1.21875	32.96
-1.21875	-131.314	1.19531	34.7453	-1.21875	73.2444	1.19531	31.7392
-1.19531	-132.094	1.17188	37.8436	-1.19531	76.2963	1.17188	31.1289
-1.17188	-131.743	1.14844	36.9317	-1.17188	73.8548	1.14844	31.7392
-1.14844	-131.111	1.125	36.5856	-1.14844	72.0237	1.125	28.077
-1.125	-130.1	1.10156	36.9372	-1.125	69.5822	1.10156	28.6874
-1.10156	-130.364	1.07813	34.6629	-1.10156	68.9718	1.07813	26.2459
-1.07813	-130.111	1.05469	36.5416	-1.07813	68.9718	1.05469	26.8563
-1.05469	-129.963	1.03125	34.4761	-1.05469	67.7511	1.03125	25.6355
-1.03125	-130.199	1.00781	34.575	-1.03125	67.7511	1.00781	23.8044
-1.00781	-130.364	0.98438	33.3006	-1.00781	66.5304	0.98438	24.4148
-0.98438	-130.534	0.96094	36.1406	-0.98438	64.6993	0.96094	21.9733
-0.96094	-130.04	0.9375	38.8379	-0.96094	64.0889	0.9375	21.363
-0.9375	-129.183	0.91406	32.6304	-0.9375	63.4785	0.91406	20.7526
-0.91406	-129.864	0.89063	30.7791	-0.91406	63.4785	0.89063	19.5318
-0.89063	-130.66	0.86719	25.7088	-0.89063	61.037	0.86719	18.9215
-0.86719	-129.935	0.84375	28.8839	-0.86719	61.037	0.84375	18.3111
-0.84375	-129.831	0.82031	29.4003	-0.84375	60.4267	0.82031	17.7007
-0.82031	-129.897	0.79688	29.4278	-0.82031	59.8163	0.79688	15.2593
-0.79688	-130.183	0.77344	26.9723	-0.79688	57.9852	0.77344	15.8696
-0.77344	-129.155	0.75	23.7751	-0.77344	57.3748	0.75	14.6489
-0.75	-130.155	0.72656	27.2909	-0.75	56.7644	0.72656	14.6489
-0.72656	-128.699	0.70313	23.3686	-0.72656	56.7644	0.70313	14.0385
-0.70313	-128.935	0.67969	19.3146	-0.70313	53.7126	0.67969	11.597
-0.67969	-129.238	0.65625	17.3864	-0.67969	54.3229	0.65625	10.9867
-0.65625	-128.573	0.63281	16.09	-0.65625	53.7126	0.63281	10.9867
-0.63281	-129.177	0.60938	17.4688	-0.63281	51.8815	0.60938	10.3763
-0.60938	-128.672	0.58594	13.8597	-0.60938	51.2711	0.58594	10.3763
-0.58594	-128.875	0.5625	10.9482	-0.58594	50.6607	0.5625	7.93481
-0.5625	-128.051	0.53906	4.944	-0.5625	50.0504	0.53906	7.32444
-0.53906	-128.342	0.51563	4.31227	-0.53906	48.8296	0.51563	6.1037
-0.51563	-128.562	0.49219	-1.99951	-0.51563	48.8296	0.49219	6.1037
-0.49219	-131.325	0.46875	0.48341	-0.49219	45.1674	0.46875	6.1037
-0.46875	-129.15	0.44531	-7.14111	-0.46875	46.9985	0.44531	5.49333
-0.44531	-127.996	0.42188	-21.4343	-0.44531	44.557	0.42188	5.49333
-0.42188	-129.161	0.39844	-42.2919	-0.42188	42.7259	0.39844	3.05185
-0.39844	-128.029	0.375	-50.3174	-0.39844	42.1155	0.375	3.05185
-0.375	-129.221	0.35156	-64.7864	-0.375	42.7259	0.35156	3.66222
-0.35156	-128.864	0.32813	-82.7435	-0.35156	42.1155	0.32813	4.27259
-0.32813	-128.507	0.30469	-76.7615	-0.32813	39.6741	0.30469	5.49333
-0.30469	-127.502	0.28125	-83.4027	-0.30469	39.0637	0.28125	6.1037
-0.28125	-128.705	0.25781	-81.4746	-0.28125	36.6222	0.25781	6.1037
-0.25781	-127.831	0.23438	-84.8749	-0.25781	36.0119	0.23438	5.49333
-0.23438	-125.31	0.21094	-101.591	-0.23438	36.6222	0.21094	7.32444
-0.21094	-126.035	0.1875	-105.48	-0.21094	34.7911	0.1875	7.32444
-0.1875	-127.985	0.16406	-106.628	-0.1875	33.5704	0.16406	8.54518
-0.16406	-127.474	0.14063	-106.194	-0.16406	32.96	0.14063	10.3763
-0.14063	-125.502	0.11719	-111.638	-0.14063	32.3496	0.11719	10.9867
-0.11719	-125.953	0.09375	-113.406	-0.11719	30.5185	0.09375	12.2074
-0.09375	-125.519	0.07031	-110.583	-0.09375	30.5185	0.07031	11.597
-0.07031	-124.481	0.04688	-110.511	-0.07031	29.2978	0.04688	13.4282
-0.04688	-126.348	0.02344	-115.543	-0.04688	28.077	0.02344	13.4282
-0.02344	-126.942	0	-117.664	-0.02344	27.4667	0	15.2593
0	-122.833	-0.02344	-114.708	0	26.8563	-0.02344	18.9215
0.02344	-124.063	-0.04688	-120.701	0.02344	24.4148	-0.04688	18.3111
0.04688	-124.513	-0.07031	-115.554	0.04688	23.8044	-0.07031	19.5318
0.07031	-122.997	-0.09375	-119.905	0.07031	23.8044	-0.09375	19.5318
0.09375	-125.079	-0.11719	-117.565	0.09375	23.1941	-0.11719	20.7526
0.11719	-124.288	-0.14063	-119.103	0.11719	21.363	-0.14063	21.363
0.14063	-121.459	-0.16406	-121.382	0.14063	21.9733	-0.16406	21.9733
0.16406	-127.101	-0.1875	-122.64	0.16406	20.1422	-0.1875	23.1941
0.1875	-124.404	-0.21094	-121.772	0.1875	18.9215	-0.21094	23.8044
0.21094	-116.818	-0.23438	-124.634	0.21094	17.7007	-0.23438	24.4148
0.23438	-119.174	-0.25781	-125.969	0.23438	17.0904	-0.25781	25.0252
0.25781	-119.718	-0.28125	-121.492	0.25781	15.8696	-0.28125	26.8563
0.28125	-120.449	-0.30469	-123.519	0.28125	15.8696	-0.30469	28.077
0.30469	-114.879	-0.32813	-125.695	0.30469	14.6489	-0.32813	28.077
0.32813	-113.769	-0.35156	-124.244	0.32813	12.8178	-0.35156	29.2978
0.35156	-111.638	-0.375	-123.865	0.35156	11.597	-0.375	28.6874
0.375	-110.726	-0.39844	-124.371	0.375	10.9867	-0.39844	31.7392
0.39844	-109.572	-0.42188	-126.222	0.39844	11.597	-0.42188	31.1289
0.42188	-106.474	-0.44531	-124.623	0.42188	9.76592	-0.44531	32.96
0.44531	-113.489	-0.46875	-125.837	0.44531	7.93481	-0.46875	33.5704
0.46875	-106.073	-0.49219	-127.046	0.46875	7.32444	-0.49219	34.7911
0.49219	-95.3229	-0.51563	-126.524	0.49219	7.32444	-0.51563	36.6222
0.51563	-93.1696	-0.53906	-126.645	0.51563	7.32444	-0.53906	35.4015
0.53906	-89.2694	-0.5625	-127.551	0.53906	4.88296	-0.5625	38.4533
0.5625	-74.295	-0.58594	-126.925	0.5625	4.27259	-0.58594	39.0637
0.58594	-64.671	-0.60938	-128.155	0.58594	4.27259	-0.60938	39.6741
0.60938	-71.8231	-0.63281	-126.271	0.60938	4.27259	-0.63281	42.7259
0.63281	-62.1442	-0.65625	-127.024	0.63281	3.66222	-0.65625	42.1155
0.65625	-31.6077	-0.67969	-128.232	0.65625	3.66222	-0.67969	42.7259
0.67969	-23.2526	-0.70313	-127.985	0.67969	5.49333	-0.70313	44.557
0.70313	-15.2765	-0.72656	-126.975	0.70313	5.49333	-0.72656	43.9467
0.72656	-2.54883	-0.75	-130.095	0.72656	5.49333	-0.75	43.9467
0.75	3.48827	-0.77344	-127.936	0.75	4.88296	-0.77344	46.9985
0.77344	13.0357	-0.79688	-128.013	0.77344	7.93481	-0.79688	47.6089
0.79688	16.8096	-0.82031	-126.92	0.79688	7.93481	-0.82031	48.2193
0.82031	14.5683	-0.84375	-127.59	0.82031	7.93481	-0.84375	48.8296
0.84375	24.4673	-0.86719	-129.875	0.84375	9.76592	-0.86719	51.2711
0.86719	18.8916	-0.89063	-128.529	0.86719	9.76592	-0.89063	51.2711
0.89063	20.4901	-0.91406	-128.276	0.89063	10.3763	-0.91406	51.2711
0.91406	20.4187	-0.9375	-129.045	0.91406	12.2074	-0.9375	54.3229
0.9375	24.8958	-0.96094	-130.062	0.9375	13.4282	-0.96094	53.1022
0.96094	27.9226	-0.98438	-129.886	0.96094	14.6489	-0.98438	55.5437
0.98438	27.6315	-1.00781	-128.578	0.98438	16.48	-1.00781	56.1541
1.00781	31.5867	-1.03125	-129.095	1.00781	14.6489	-1.03125	56.7644
1.03125	30.5155	-1.05469	-128.71	1.03125	17.0904	-1.05469	57.9852
1.05469	32.5864	-1.07813	-129.177	1.05469	16.48	-1.07813	58.5956
1.07813	32.1744	-1.10156	-129.243	1.07813	18.3111	-1.10156	59.2059
1.10156	33.372	-1.125	-129.238	1.10156	20.1422	-1.125	61.037
1.125	32.8282	-1.14844	-129.419	1.125	20.7526	-1.14844	61.6474
1.14844	34.8607	-1.17188	-128.842	1.14844	21.363	-1.17188	61.037
1.17188	31.4328	-1.19531	-130.007	1.17188	20.1422	-1.19531	63.4785
1.19531	35.6957	-1.21875	-130.029	1.19531	22.5837	-1.21875	62.2578
1.21875	34.2015	-1.24219	-129.49	1.21875	22.5837	-1.24219	64.0889
1.24219	38.2995	-1.26563	-129.924	1.24219	23.8044	-1.26563	65.3096
1.26563	36.9866	-1.28906	-129.397	1.26563	24.4148	-1.28906	65.92
1.28906	34.0367	-1.3125	-128.837	1.28906	26.2459	-1.3125	67.7511
1.3125	36.7229	-1.33594	-129.952	1.3125	26.8563	-1.33594	68.9718
1.33594	35.9209	-1.35938	-129.661	1.33594	26.8563	-1.35938	70.8029
1.35938	37.7282	-1.38281	-129.897	1.35938	28.6874	-1.38281	70.8029
1.38281	39.5795	-1.40625	-129.304	1.38281	27.4667	-1.40625	71.4133
1.40625	37.7722	-1.42969	-130.287	1.40625	30.5185	-1.42969	73.2444
1.42969	37.2777	-1.45313	-129.743	1.42969	32.3496	-1.45313	73.8548
1.45313	39.4037	-1.47656	-130.441	1.45313	32.96	-1.47656	75.0755
1.47656	37.08	-1.5	-128.458	1.47656	33.5704	-1.5	75.0755
1.5	41.222	-1.52344	-130.078	1.5	34.1807	-1.52344	75.6859
1.52344	37.5304	-1.54688	-130.007	1.52344	35.4015	-1.54688	79.3481
1.54688	36.9317	-1.57031	-130.084	1.54688	36.0119	-1.57031	78.7378
1.57031	38.272	-1.59375	-130.221	1.57031	37.2326	-1.59375	80.5689
1.59375	38.3325	-1.61719	-130.43	1.59375	37.2326	-1.61719	79.3481
1.61719	41.2549	-1.64063	-129.996	1.61719	37.843	-1.64063	79.9585
1.64063	40.5023	-1.66406	-130.638	1.64063	38.4533	-1.66406	81.7896
1.66406	39.6509	-1.6875	-130.682	1.66406	40.2844	-1.6875	83.0104
1.6875	40.1727	-1.71094	-129.705	1.6875	40.8948	-1.71094	84.8415
1.71094	41.189	-1.73438	-129.139	1.71094	40.8948	-1.73438	85.4518
1.73438	40.8319	-1.75781	-130.023	1.73438	43.3363	-1.75781	86.6726
1.75781	40.2881	-1.78125	-131.523	1.75781	43.3363	-1.78125	87.8933
1.78125	40.3156	-1.80469	-132.028	1.78125	44.557	-1.80469	90.3348
1.80469	41.0956	-1.82813	-131.292	1.80469	46.9985	-1.82813	89.7244
1.82813	41.7383	-1.85156	-131.38	1.82813	48.2193	-1.85156	89.1141
1.85156	40.0134	-1.875	-130.869	1.85156	49.44	-1.875	90.9452
1.875	40.387	-1.89844	-130.737	1.875	50.6607	-1.89844	92.7763
1.89844	41.7768	-1.92188	-130.265	1.89844	50.0504	-1.92188	92.7763
1.92188	41.5955	-1.94531	-131.287	1.92188	50.6607	-1.94531	95.2178
1.94531	41.7383	-1.96875	-131.418	1.94531	52.4918	-1.96875	95.8281
1.96875	40.4529	-1.99219	-130.809	1.96875	53.7126	-1.99219	95.2178
1.99219	40.7935	-2.01563	-130.556	1.99219	55.5437	-2.01563	95.8281
2.01563	42.1064	-2.03906	-132.286	2.01563	56.1541	-2.03906	99.4904
2.03906	39.7882	-2.0625	-131.292	2.03906	56.7644	-2.0625	101.322
2.0625	40.7935	-2.08594	-131.484	2.0625	57.3748	-2.08594	101.322
2.08594	37.4316	-2.10938	-131.495	2.08594	59.8163	-2.10938	101.322
2.10938	40.2002	-2.13281	-131.737	2.10938	60.4267	-2.13281	101.932
2.13281	40.2332	-2.15625	-131.056	2.13281	61.037	-2.15625	104.373
2.15625	41.4802	-2.17969	-131.116	2.15625	60.4267	-2.17969	106.204
2.17969	42.6337	-2.20313	-132.358	2.17969	61.6474	-2.20313	106.815
2.20313	40.0134	-2.22656	-131.149	2.20313	65.3096	-2.22656	107.425
2.22656	39.9036	-2.25	-131.572	2.22656	65.3096	-2.25	107.425
2.25	40.8539	-2.27344	-132.083	2.25	65.92	-2.27344	109.867
2.27344	40.6177	-2.29688	-131.874	2.27344	67.1407	-2.29688	109.867
2.29688	41.5186	-2.32031	-131.946	2.29688	68.3615	-2.32031	109.867
2.32031	41.9196	-2.34375	-130.831	2.32031	68.3615	-2.34375	111.698
2.34375	41.4472	-2.36719	-130.715	2.34375	69.5822	-2.36719	112.918
2.36719	40.8154	-2.39063	-131.363	2.36719	72.0237	-2.39063	112.308
2.39063	41.222	-2.41406	-131.688	2.39063	71.4133	-2.41406	113.529
2.41406	41.8098	-2.4375	-131.358	2.41406	72.6341	-2.4375	117.191
2.4375	41.3868	-2.46094	-132.056	2.4375	72.6341	-2.46094	117.191
2.46094	41.2165	-2.48438	-132.44	2.46094	74.4652	-2.48438	116.581
2.48438	40.2826	-2.50781	-130.595	2.48438	73.8548	-2.50781	117.802
2.50781	42.7381	-2.53125	-132.094	2.50781	75.6859	-2.53125	118.412
2.53125	42.3206	-2.55469	-132.264	2.53125	75.0755	-2.55469	119.633
2.55469	41.9855	-2.57813	-132.045	2.55469	76.9066	-2.57813	122.074
2.57813	41.156	-2.60156	-131.451	2.57813	81.7896	-2.60156	122.074
2.60156	41.2055	-2.625	-131.534	2.60156	79.9585	-2.625	122.074
2.625	42.6447	-2.64844	-132.33	2.625	79.3481	-2.64844	125.126
2.64844	42.3151	-2.67188	-131.71	2.64844	81.7896	-2.67188	124.516
2.67188	42.3426	-2.69531	-131.627	2.67188	82.4	-2.69531	126.347
2.69531	41.1286	-2.71875	-132.577	2.69531	83.6207	-2.71875	125.126
2.71875	39.9091	-2.74219	-132.457	2.71875	87.2829	-2.74219	127.567
2.74219	41.5021	-2.76563	-132.133	2.74219	87.8933	-2.76563	129.399
2.76563	41.3648	-2.78906	-132.105	2.76563	86.0622	-2.78906	130.619
2.78906	42.4854	-2.8125	-132.363	2.78906	88.5037	-2.8125	130.619
2.8125	41.7054	-2.83594	-132.204	2.8125	90.9452	-2.83594	131.84
2.83594	40.8759	-2.85938	-132.995	2.83594	90.9452	-2.85938	133.061
2.85938	42.2712	-2.88281	-132.924	2.85938	89.7244	-2.88281	133.671
2.88281	41.8043	-2.90625	-132.188	2.88281	90.3348	-2.90625	135.502
2.90625	41.5186	-2.92969	-132.281	2.90625	93.997	-2.92969	137.944
2.92969	41.7713	-2.95313	-132.286	2.92969	94.6074	-2.95313	137.333
2.95313	41.4747	-2.97656	-132.957	2.95313	95.2178	-2.97656	138.554
2.97656	41.7164	-3	-133.292	2.97656	95.2178	-3	140.385

[truncated: 30 more sheets: Fig.5a, Fig.5b, Fig.5c, Fig.5d, Fig.5e, Fig.5f, Fig.S1, Fig.S2a, Fig.S2b, Fig.S2c, Fig.S2d, Fig.S3a, Fig.S3b, Fig.S3c, Fig.S3d, Fig.S4b, Fig.S4c, Fig.S9, Fig.S10a 插图, Fig.S10b …]
